# Supplementary material for: Low Handgrip strength and its lifestyle and physiological correlates among Taiwanese University Students: A cross-sectional study
Source: PLoS One. 2026 Jun 11;21(6):e0350147. doi: 10.1371/journal.pone.0350147 (PMC13257985; doi:10.1371/journal.pone.0350147)
Supplement: S1 File — (XLSX) [file pone.0350147.s001.xlsx]

## Sheet: Supplementary Material 1
NO	age	gender	grade	residency	commuting	smartphoneusage	sedimentarytime	height	weight	MUAC	diet1	diet2	diet3	diet4	diet5	diet6	diet7	diet8	diet9	diet10	diet11	diet12	diet8_R	diet9_R	diet10_R	diet11_R	diet12_R	dietbehavior_total	dietaryscore	handgripstrength	lowgripstrength_cat1828	BMI	BMI_25cut	exercise	MVPA	MVPA150	MVPA150180
3	19	1	2	2	2	8.5	9	187	106.4	37.5	0	1	1	0	0	1	2	1	0	3	2	2	2	3	0	1	1	12	1	39.3333	0	30.4	4	1	7	1	3
4	23	1	3	2	1	8	8	162	52.5	28	2	2	1	0	2	0	2	0	0	0	0	0	3	3	3	3	3	24	3	29.8667	0	20	2	0	2	0	1
9	20	1	3	2	2	4	10	169	74.1	34.7	2	1	1	3	3	1	1	1	3	2	2	1	2	0	1	1	2	18	2	46.5667	0	25.9	4	1	7	1	3
7	19	1	2	4	2	4	6	167	66.2	32	1	1	0	1	1	1	1	2	2	1	1	2	1	1	2	2	1	13	2	29.5	0	23.7	3	1	5	0	1
10	20	1	3	2	2	7	2	179	72.1	30.5	3	0	0	2	1	0	2	3	1	2	2	1	0	2	1	1	2	14	2	35.3333	0	22.5	2	1	7	1	3
24	21	1	4	3	2	5	12	167	54.5	31	1	0	0	2	0	0	2	1	0	1	2	1	2	3	2	1	2	15	2	25.3333	0	19.5	2	0	2	0	1
11	19	1	2	2	2	10	13	175	63.8	30.1	1	2	1	2	2	0	3	2	1	2	2	1	1	2	1	1	2	18	2	34	0	20.8	2	1	7	1	3
14	23	1	4	2	2	6	6	162	71.3	38.8	3	1	2	3	2	1	2	0	2	1	2	1	3	1	2	1	2	23	3	43.3333	0	27.2	4	1	7	1	3
18	21	1	4	2	2	8	6	173	65.7	34	0	1	0	1	1	0	0	1	2	1	1	2	2	1	2	2	1	11	1	40.7	0	22	2	0	7	1	3
30	22	1	4	3	2	7	8	186	64.1	55.3	0	1	0	1	1	0	2	1	2	2	1	1	2	1	1	2	2	13	2	34.2	0	18.5	2	1	5	0	1
31	21	1	4	3	2	2	6	174	59.2	29.9	2	1	3	2	1	0	1	1	2	1	2	2	2	1	2	1	1	17	2	35.5333	0	19.6	2	1	4	0	1
35	21	1	4	1	2	12	10	176	61.6	31.4	2	1	2	1	1	1	1	1	2	2	2	2	2	1	1	1	1	15	2	30	0	19.9	2	1	7	1	3
42	22	1	4	2	2	10	10	167	97.9	38.6	3	0	1	1	2	1	3	2	2	1	2	1	1	1	2	1	2	18	2	28	0	35.1	4	1	6	1	2
50	20	1	3	1	2	8	8	165	64	28	1	0	1	2	2	0	1	1	3	0	2	0	2	0	3	1	3	16	2	36.8333	0	23.5	3	0	2	0	1
51	20	1	3	1	2	6	10	172	69.1	31	3	1	0	3	3	1	3	0	0	3	3	2	3	3	0	0	1	21	3	41.7333	0	23.4	3	1	7	1	3
54	20	1	3	1	#NULL!	9	10	174	70	29	#NULL!	#NULL!	#NULL!	#NULL!	#NULL!	#NULL!	#NULL!	#NULL!	#NULL!	#NULL!	#NULL!	#NULL!	#NULL!	#NULL!	#NULL!	#NULL!	#NULL!	#NULL!	#NULL!	34.8	0	23.1	3	0	4	0	1
57	21	1	3	1	2	4	8	171	70	28.5	1	1	0	1	0	1	2	1	2	0	1	3	2	1	3	2	0	14	2	30.1667	0	23.9	3	1	2	0	1
61	22	1	4	2	2	6	8	178	68	31.5	2	3	1	3	2	0	1	2	3	2	1	3	1	0	1	2	0	16	2	57.8	0	21.5	2	1	7	1	3
63	20	1	3	3	2	10	6	173.6	74.6	33.5	3	1	1	1	1	1	2	0	1	1	0	2	3	2	2	3	1	21	3	49.0333	0	24.8	3	1	5	0	1
64	21	1	3	2	2	6	11	173	80.9	32	3	3	0	1	2	0	2	0	0	3	2	0	3	3	0	1	3	21	3	39.9667	0	27	4	1	3	0	1
66	25	1	3	3	2	8	7	178	70	30	2	1	1	1	0	1	2	1	2	3	3	1	2	1	0	0	2	13	2	43.5667	0	22.1	2	1	7	1	3
71	22	1	4	2	2	16	12	176	62.2	40	1	0	0	2	3	0	2	2	2	1	2	3	1	1	2	1	0	13	2	34.9	0	20.1	2	1	4	0	1
72	21	1	4	2	3	5	8	174	69.6	35	3	2	1	2	1	1	2	0	3	1	2	1	3	0	2	1	2	20	2	39.9333	0	23	3	1	1	0	1
83	21	1	3	2	2	8	8	181	63.6	26.8	3	1	0	1	0	3	3	3	3	3	3	3	0	0	0	0	0	11	1	29.5333	0	19.4	2	1	7	1	3
84	20	1	3	2	2	3	8	174	68.5	28.5	3	1	0	0	2	0	2	3	2	1	3	0	0	1	2	0	3	14	2	33.4333	0	22.6	2	1	7	1	3
85	25	1	4	2	2	5	8	173	102.4	37.4	1	0	3	3	1	0	2	1	0	1	1	2	2	3	2	2	1	20	2	39.8333	0	34.2	4	1	7	1	3
86	21	1	4	3	2	7	6	173	56.5	26	1	2	2	2	3	0	3	3	1	1	1	2	0	2	2	2	1	20	2	31.6667	0	18.9	2	1	7	1	3
89	22	1	4	2	2	8	4	183	74.3	32	2	1	1	2	2	0	3	1	2	1	3	2	2	1	2	0	1	17	2	40.3	0	22.2	2	1	7	1	3
97	19	1	2	2	1	6	8	174	69	31	3	0	3	1	1	3	3	3	3	3	2	2	0	0	0	1	1	16	2	38.4	0	22.8	2	1	3	0	1
102	20	1	3	2	3	3	6	174	59.6	27.9	0	1	1	0	1	1	1	0	3	1	1	2	3	0	2	2	1	13	2	34.1	0	19.7	2	0	4	0	1
103	21	1	3	2	2	6.5	5	178	59.4	28.5	0	0	1	0	1	0	1	2	2	2	2	2	1	1	1	1	1	8	1	38.4333	0	18.7	2	0	1	0	1
107	22	1	4	2	2	6	6	176	79.9	36.6	3	2	0	3	1	1	3	0	0	2	3	0	3	3	1	0	3	23	3	44.3333	0	25.8	4	1	7	1	3
109	21	1	4	1	2	6	2	180	96.4	36.5	1	2	0	3	2	1	1	0	2	2	2	2	3	1	1	1	1	17	2	44.3333	0	29.8	4	1	7	1	3
113	21	1	4	2	1	8	10	165	52.3	26.2	3	0	2	1	2	0	2	3	2	0	2	2	0	1	3	1	1	16	2	41.6667	0	19.2	2	1	7	1	3
117	22	1	4	2	2	8	5	184	81.6	35.6	0	2	2	2	1	0	2	3	0	0	1	0	0	3	3	2	3	20	2	32	0	24.1	3	0	7	1	3
118	19	1	2	2	2	7	14	171	54.5	26.5	2	2	1	2	2	0	2	1	2	1	3	1	2	1	2	0	2	18	2	33.6667	0	18.6	2	1	5	0	1
119	19	1	1	4	1	5	10	168	57.9	27.4	2	1	2	1	1	0	1	1	3	1	1	3	2	0	2	2	0	14	2	37	0	20.5	2	0	1	0	1
120	19	1	2	4	2	5	10	179	77.1	31.8	0	1	2	3	1	1	3	1	2	1	1	2	2	1	2	2	1	19	2	30.6667	0	24.1	3	1	4	0	1
121	24	1	4	2	2	6	4	174	73.1	30.9	3	0	1	3	2	0	3	0	3	3	2	1	3	0	0	1	2	18	2	45.3333	0	24.1	3	1	6	1	2
122	20	1	3	3	2	9	11	179	80	37	3	2	1	2	2	2	2	1	2	1	0	0	2	1	2	3	3	25	3	44.6667	0	25	4	1	7	1	3
126	21	1	4	3	2	16	18	175	76.6	34.1	3	1	2	3	2	1	3	0	0	2	3	1	3	3	1	0	2	24	3	50.3333	0	25	4	1	5	0	1
127	21	1	4	3	1	4	8	172	77.7	32.8	2	1	0	1	1	0	2	1	0	2	3	2	2	3	1	0	1	14	2	40	0	26.3	4	1	4	0	1
128	23	1	4	1	2	3	8	167	62.4	32.2	1	3	1	2	2	1	3	0	0	0	0	2	3	3	3	3	1	26	3	46.2	0	22.4	2	1	6	1	2
136	22	1	4	3	3	8	5	178	66.2	29.5	0	0	0	0	1	3	1	3	0	0	1	3	0	3	3	2	0	13	2	41.0333	0	20.9	2	1	7	1	3
139	19	1	2	3	2	6	8	179	62.8	31.2	3	0	1	0	0	2	3	1	1	1	1	2	2	2	2	2	1	18	2	43.5	0	19.6	2	1	7	1	3
146	19	1	2	3	2	5	10	176	73	32.6	2	1	1	3	1	1	2	2	1	1	1	0	1	2	2	2	3	21	3	36.6667	0	23.6	3	1	7	1	3
148	21	1	2	2	1	3	10	170	95.1	36.4	2	2	0	3	2	3	3	0	1	0	1	0	3	2	3	2	3	28	3	43.6667	0	32.9	4	1	7	1	3
181	19	1	2	3	2	5	6	180	84.2	34	0	3	0	0	0	1	1	3	3	1	3	1	0	0	2	0	2	9	1	29.4	0	26	4	1	7	1	3
182	22	1	4	2	2	6	12	174	65.1	30	3	2	0	2	1	1	2	0	3	1	1	1	3	0	2	2	2	20	2	34.6667	0	21.5	2	1	1	0	1
183	22	1	4	3	2	8	13	173.6	65.9	29	0	1	3	1	0	0	0	3	3	3	3	0	0	0	0	0	3	8	1	46.5	0	21.9	2	1	2	0	1
184	20	1	2	3	#NULL!	12	10	172	60.2	30.9	3	2	0	3	2	1	2	0	2	1	2	1	3	1	2	1	2	22	3	42	0	20.3	2	1	4	0	1
190	22	1	4	2	2	5	5	175	83	38.5	1	3	1	2	2	2	2	1	2	2	2	2	2	1	1	1	1	19	2	54.3333	0	27.1	4	0	4	0	1
191	20	1	3	3	2	5	10	188	82.9	38.5	2	2	1	2	2	1	2	3	0	2	2	1	0	3	1	1	2	19	2	54.8	0	23.5	3	1	7	1	3
192	21	1	4	2	2	3.5	5	162	50.1	31	0	2	1	2	1	1	2	0	0	1	2	1	3	3	2	1	2	20	2	29.3333	0	19.1	2	1	7	1	3
193	21	1	4	2	2	6	10	168	58.1	29.9	1	1	1	1	0	1	2	2	2	1	1	1	1	1	2	2	2	15	2	36.6667	0	20.6	2	1	3	0	1
199	21	1	4	2	2	5	6	180	80.8	33.7	1	1	0	2	0	0	3	2	3	3	3	1	1	0	0	0	2	10	1	42.3333	0	24.9	3	1	7	1	3
203	20	1	3	1	2	4	3	178	94.5	38.3	2	2	1	2	1	2	3	1	1	1	2	1	2	2	2	1	2	22	3	44	0	29.8	4	1	7	1	3
210	20	1	3	2	2	6	8	165	60.1	34.1	0	1	0	1	1	0	0	1	2	0	0	2	2	1	3	3	1	13	2	49	0	22.1	2	1	4	0	1
211	22	1	1	4	1	8	12	169	55.8	27.8	3	2	2	3	2	2	1	2	2	3	2	1	1	1	0	1	2	20	2	33	0	19.5	2	1	2	0	1
213	20	1	3	3	2	6	8	177	58.4	27.7	2	1	1	0	3	1	2	0	1	2	2	2	3	2	1	1	1	18	2	47.9333	0	18.6	2	1	7	1	3
214	20	1	3	2	2	8	8	177	57	29.1	1	1	0	1	3	0	1	0	0	0	3	2	3	3	3	0	1	17	2	33	0	18.2	1	0	2	0	1
215	19	1	2	1	2	5.5	12	172	55.4	32.8	3	1	1	2	2	2	2	0	1	0	1	1	3	2	3	2	2	25	3	30	0	18.7	2	1	5	0	1
217	21	1	2	1	2	4	10	182	77.4	33.9	2	2	0	1	2	1	3	1	2	1	2	2	2	1	2	1	1	18	2	53.0333	0	23.4	3	1	3	0	1
218	19	1	2	2	2	6	10	179	67.5	30.5	2	2	3	2	2	1	3	1	2	2	2	2	2	1	1	1	1	21	3	42.5	0	21.1	2	1	7	1	3
219	20	1	3	2	2	7	1	177	64.3	30.9	0	2	1	1	2	1	2	1	2	0	0	1	2	1	3	3	2	20	2	37.2333	0	20.5	2	1	3	0	1
220	19	1	2	4	1	8	8	171	61.4	30.4	2	0	1	1	0	1	2	1	3	3	3	1	2	0	0	0	2	11	1	32.8667	0	21	2	0	2	0	1
224	19	1	2	1	1	6	8	170	58.5	28.9	3	1	1	3	1	2	3	2	1	1	1	0	1	2	2	2	3	24	3	41.6667	0	20.2	2	1	7	1	3
226	20	1	2	2	#NULL!	6	8	175	72.6	31.8	2	1	1	2	1	1	3	1	2	1	2	2	2	1	2	1	1	18	2	35.3333	0	23.7	3	1	7	1	3
234	20	1	3	3	2	7	7	193	93.6	37.6	3	3	0	3	2	0	3	3	0	0	0	0	0	3	3	3	3	26	3	36.3333	0	25.1	4	1	7	1	3
236	21	1	3	3	2	5	7	175	64.1	31.3	3	2	2	2	3	1	1	3	3	1	0	1	0	0	2	3	2	21	3	51.6333	0	20.9	2	1	7	1	3
238	23	1	1	4	1	9	7	184	92.7	36	1	1	1	2	2	1	2	0	0	2	2	1	3	3	1	1	2	20	2	48.6667	0	27.4	4	1	7	1	3
239	20	1	3	1	2	4	8	186	67.3	29.5	2	1	0	2	0	2	2	2	2	1	1	1	1	1	2	2	2	17	2	38	0	19.5	2	1	7	1	3
240	20	1	3	3	2	5	6	183	81.6	32.6	1	2	1	2	3	0	2	2	1	1	2	3	1	2	2	1	0	17	2	36.6667	0	24.4	3	1	7	1	3
250	21	1	3	1	2	7	4	174	67.8	34.7	2	3	0	3	3	0	3	0	1	0	1	0	3	2	3	2	3	27	3	33.6667	0	22.4	2	0	7	1	3
260	20	1	3	2	2	3	8	173	74.9	39.5	2	1	1	2	2	1	2	2	2	1	2	1	1	1	2	1	2	18	2	34.3333	0	25	4	1	7	1	3
261	21	1	3	1	2	4	4	179	75.8	39	2	3	2	3	3	2	2	3	2	1	0	2	0	1	2	3	1	24	3	54	0	23.7	3	1	7	1	3
267	20	1	3	3	2	8	5	184	76.6	33.1	3	0	0	0	0	0	0	3	2	1	2	0	0	1	2	1	3	10	1	45.3333	0	22.6	2	1	7	1	3
268	20	1	3	3	2	6	5	176	69.3	32	0	1	0	3	0	0	2	3	1	1	2	2	0	2	2	1	1	12	1	44	0	22.4	2	1	7	1	3
269	21	1	3	3	2	5	6	171	62.7	29.1	3	1	1	1	1	0	2	2	1	1	3	2	1	2	2	0	1	15	2	32	0	21.4	2	1	7	1	3
272	22	1	4	3	2	5	9	190	79.5	32.11	1	0	1	3	2	0	2	1	0	3	3	1	2	3	0	0	2	16	2	38.6667	0	22	2	1	7	1	3
290	23	1	3	4	2	4	8	188	65.1	27.4	2	0	1	0	0	1	3	2	2	2	2	0	1	1	1	1	3	14	2	39.6667	0	18.4	1	1	7	1	3
291	22	1	4	3	2	5	5	190	82.1	35	1	1	1	1	1	1	1	1	1	1	1	1	2	2	2	2	2	17	2	52.4333	0	22.7	2	1	7	1	3
292	20	1	3	2	1	7	7	174	72.9	31.2	1	1	0	3	2	1	1	1	1	2	3	2	2	2	1	0	1	15	2	36.2667	0	24.1	3	1	2	0	1
293	20	1	3	2	1	3	7	177	59.9	28.7	3	1	1	3	1	1	3	1	2	0	0	1	2	1	3	3	2	24	3	26.2333	0	19.1	2	0	2	0	1
304	21	1	3	2	2	4	8	178	67.8	31	2	1	1	2	2	2	2	2	2	2	2	2	1	1	1	1	1	17	2	40.4	0	21.4	2	1	6	1	2
308	21	1	4	3	3	8	6	178	62.4	28.5	3	3	3	3	3	2	3	0	1	0	1	1	3	2	3	2	2	32	4	32.1333	0	19.7	2	0	2	0	1
313	21	1	4	2	2	2	12	173	47.7	25.3	0	2	0	3	2	0	3	0	0	0	0	1	3	3	3	3	2	24	3	31	0	15.9	1	1	7	1	3
321	24	1	4	3	2	6	8	184	89.5	34.5	1	1	1	1	1	1	1	1	1	1	1	2	2	2	2	2	1	16	2	35.8667	0	26.4	4	1	7	1	3
322	22	1	4	3	2	6	12	178	86	35.7	2	0	0	0	1	1	1	0	0	0	1	0	3	3	3	2	3	19	2	39.5333	0	27.1	4	1	4	0	1
324	23	1	4	3	2	6	10	178	80.1	34.3	1	1	0	0	0	1	1	1	2	2	3	2	2	1	1	0	1	9	1	29.9333	0	25.3	4	0	1	0	1
328	20	1	3	2	2	8	8	171	69.4	32.2	0	1	0	1	3	0	3	1	3	3	3	2	2	0	0	0	1	11	1	39.6667	0	23.7	3	1	7	1	3
332	20	1	3	3	2	5	7	173	74.7	35.5	2	3	1	3	1	0	2	2	0	1	1	1	1	3	2	2	2	22	3	51.1	0	25	4	1	7	1	3
333	20	1	3	3	2	6	10	169	58.1	28.1	0	1	2	0	2	0	2	1	1	2	3	3	2	2	1	0	0	12	1	31.3333	0	20.3	2	1	7	1	3
334	20	1	3	1	1	5	5	173	58.2	30.4	3	0	1	0	0	3	3	1	3	3	0	0	2	0	0	3	3	18	2	49.7333	0	19.4	2	1	7	1	3
335	21	1	3	3	2	7	7	171	57.2	29.9	0	1	2	1	0	0	1	3	2	2	3	1	0	1	1	0	2	9	1	31.6667	0	19.6	2	1	5	0	1
336	20	1	3	1	3	3.5	10	183	86	33.9	3	2	1	3	2	3	3	2	2	2	3	1	1	1	1	0	2	22	3	47.4	0	25.7	4	0	3	0	1
341	21	1	3	2	2	6	7	162	62	33.5	3	3	1	2	3	3	3	1	1	0	0	0	2	2	3	3	3	31	4	44.6	0	23.6	3	1	5	0	1
343	25	1	3	1	2	5	12	175	63.8	29.6	1	0	0	1	1	0	2	1	1	2	2	1	2	2	1	1	2	13	2	33	0	20.8	2	0	1	0	1
344	20	1	3	2	2	#NULL!	5.5	161	58	31	2	1	0	1	1	0	1	2	2	2	2	2	1	1	1	1	1	11	1	43	0	22.4	2	0	1	0	1
345	20	1	3	2	2	8	10	164	55.6	30.8	1	2	1	0	3	0	2	1	3	3	2	1	2	0	0	1	2	14	2	28	0	20.7	2	1	6	1	2
350	20	1	3	3	2	4	8	171	72.6	33.7	3	0	0	0	1	1	3	0	0	0	3	0	3	3	3	0	3	20	2	27.6667	0	24.8	3	1	7	1	3
351	21	1	3	2	2	6	12	177	58.5	38.4	1	3	1	3	3	0	1	1	0	0	0	2	2	3	3	3	1	24	3	44.5	0	18.7	2	1	5	0	1
353	21	1	3	3	2	3	3	171	64.3	28.5	3	1	0	1	1	2	3	2	2	1	2	0	1	1	2	1	3	19	2	35.2667	0	22	2	1	7	1	3
354	21	1	3	2	2	4	4	179	73.4	31.2	2	1	1	2	1	2	3	2	2	0	2	2	1	1	3	1	1	19	2	33.3333	0	22.9	2	1	7	1	3
355	19	1	2	3	2	8	12	161	53.5	30	1	1	0	3	0	0	0	2	2	2	2	2	1	1	1	1	1	10	1	30.6	0	20.6	2	1	7	1	3
356	19	1	2	2	2	5	10	176	78.7	32.3	1	3	1	3	1	0	2	3	2	3	3	3	0	1	0	0	0	12	1	39.3333	0	25.4	4	1	7	1	3
357	19	1	2	3	2	4.6	8	183	63.2	28.1	1	1	0	2	0	1	#NULL!	3	3	1	3	3	0	0	2	0	0	#NULL!	#NULL!	33.9667	0	18.9	2	1	7	1	3
360	21	1	3	3	2	5	10	176	72.5	30.7	3	1	2	0	1	1	3	3	3	3	3	1	0	0	0	0	2	13	2	34.9667	0	23.4	3	1	7	1	3
365	21	1	4	2	2	4	6	184	72.9	30.5	1	0	0	1	1	1	1	3	3	2	2	2	0	0	1	1	1	8	1	47.7667	0	21.5	2	1	7	1	3
369	23	1	4	3	2	4.5	9	173	72.2	30.7	0	2	2	2	2	2	1	0	2	0	0	2	3	1	3	3	1	22	3	29	0	24.1	3	1	7	1	3
374	22	1	4	2	2	8	10	168	50.2	23.7	3	3	3	3	3	1	3	1	2	1	1	1	2	1	2	2	2	28	3	31.7	0	17.8	1	0	1	0	1
379	20	1	1	4	1	8	7	174	64.8	28.7	1	1	2	2	2	1	2	3	2	2	3	1	0	1	1	0	2	15	2	35.6667	0	21.4	2	1	7	1	3
382	19	1	1	4	2	4	6	181	66.6	28.9	0	0	2	1	0	1	3	2	3	2	2	1	1	0	1	1	2	12	1	30.0333	0	20.3	2	1	7	1	3
383	18	1	1	4	2	2	8	175	63.5	29	3	0	2	2	1	1	2	1	2	2	2	1	2	1	1	1	2	18	2	34	0	20.7	2	1	6	1	2
389	19	1	1	4	1	4	8	183	67	29.2	3	1	2	3	2	0	3	1	1	2	2	1	2	2	1	1	2	22	3	52.6667	0	20	2	1	7	1	3
390	19	1	1	4	1	4	8	167	55.4	29.5	1	2	1	3	1	0	3	1	1	0	1	2	2	2	3	2	1	21	3	34.6667	0	19.9	2	1	7	1	3
391	18	1	1	4	1	12	12	176	66.3	30.2	3	0	1	2	2	0	3	2	1	1	0	2	1	2	2	3	1	20	2	43.3333	0	21.4	2	1	6	1	2
393	19	1	1	4	3	9	6	176	85.2	33	0	1	0	2	0	0	3	1	3	3	3	3	2	0	0	0	0	8	1	33.3333	0	27.5	4	1	2	0	1
395	18	1	1	4	2	8	6	178	62.8	28.3	3	0	0	2	1	0	1	2	2	2	3	1	1	1	1	0	2	12	1	32.6667	0	19.8	2	1	7	1	3
396	19	1	1	4	2	8	4	177	65.7	31	1	3	2	3	0	1	1	1	3	1	1	2	2	0	2	2	1	18	2	33.9667	0	21	2	0	4	0	1
397	18	1	1	4	1	8	6	172	61.1	29.5	1	2	3	2	2	1	3	2	1	1	0	2	1	2	2	3	1	23	3	27	0	20.7	2	1	7	1	3
398	18	1	1	4	1	11	12	171.2	51.9	24.8	2	1	1	2	2	0	2	1	3	0	1	2	2	0	3	2	1	18	2	31.3333	0	17.7	1	1	3	0	1
399	18	1	1	1	2	3	8	172	64.7	30	0	3	0	3	3	1	2	1	2	3	3	2	2	1	0	0	1	16	2	33.3333	0	21.9	2	1	7	1	3
402	18	1	1	4	1	3	4	164	73.7	34.2	0	1	1	2	1	1	3	2	1	2	2	1	1	2	1	1	2	16	2	27.3333	0	27.4	4	1	5	0	1
403	19	1	1	4	2	4	7	172	70	32.5	1	1	1	1	1	1	2	2	2	1	2	1	1	1	2	1	2	15	2	35.4333	0	23.7	3	1	7	1	3
406	18	1	1	4	1	5	10	184	77.3	32	1	1	2	2	2	1	3	2	3	0	2	3	1	0	3	1	0	17	2	30	0	22.8	2	0	5	0	1
407	18	1	1	4	2	4	12	176	61.2	31.5	3	1	1	1	2	0	0	0	3	1	1	1	3	0	2	2	2	17	2	41.3667	0	19.8	2	1	5	0	1
414	18	1	1	4	2	5	10	180	89.5	33	2	2	0	2	3	1	2	0	0	2	3	1	3	3	1	0	2	21	3	40.1667	0	27.6	4	1	7	1	3
415	18	1	1	4	2	10	5	172	72	32.1	3	1	0	2	1	1	3	1	2	2	1	0	2	1	1	2	3	20	2	44	0	24.3	3	1	7	1	3
418	19	1	1	4	2	5	5	174	76.5	31	3	1	1	2	2	0	2	2	0	1	1	1	1	3	2	2	2	21	3	36	0	25.3	4	1	7	1	3
419	18	1	1	1	1	5	8	173	59.5	29	3	2	2	3	3	3	2	1	3	2	1	3	2	0	1	2	0	23	3	42.3333	0	19.9	2	1	7	1	3
421	18	1	1	4	2	5	5	170	58.9	33.5	2	1	1	#NULL!	2	1	1	1	2	2	2	3	2	1	1	1	0	#NULL!	#NULL!	40.8333	0	20.4	2	1	3	0	1
423	18	1	1	4	1	6	6	174	59.1	32	3	1	1	3	1	0	3	1	2	0	1	0	2	1	3	2	3	23	3	43.1333	0	19.5	2	1	7	1	3
424	19	1	1	1	2	8	6	171	58.9	28.5	0	2	0	1	0	0	3	2	2	1	2	2	1	1	2	1	1	12	1	28.0333	0	20.1	2	1	7	1	3
425	18	1	1	4	3	7	8	171	63.2	31.5	1	2	0	2	1	1	3	2	1	2	1	3	1	2	1	2	0	16	2	29.3333	0	21.6	2	1	6	1	2
426	18	1	1	4	2	6	12	170	65.2	31.3	3	0	2	0	0	1	3	2	3	3	3	0	1	0	0	0	3	13	2	36	0	22.6	2	1	7	1	3
428	18	1	1	4	1	9	10	178	79.1	32.9	1	1	0	1	1	0	2	2	2	1	1	0	1	1	2	2	3	15	2	39.3	0	25	4	1	7	1	3
429	18	1	1	4	2	7	6	171	64.5	31.9	3	1	0	2	1	0	2	2	2	2	2	3	1	1	1	1	0	13	2	37.6667	0	22.1	2	0	5	0	1
430	18	1	1	4	1	3	10	188	64.5	29.7	3	0	0	1	0	0	2	3	3	2	3	0	0	0	1	0	3	10	1	35	0	18.2	1	1	7	1	3
431	20	1	1	4	2	3	2	184	75.3	31.5	3	2	3	2	2	2	2	3	3	3	3	3	0	0	0	0	0	16	2	41.3333	0	22.2	2	1	7	1	3
432	18	1	1	1	1	6	10	176	60.6	29.5	1	0	1	2	1	0	2	1	1	1	1	1	2	2	2	2	2	17	2	31.2667	0	19.6	2	1	7	1	3
433	18	1	1	4	1	6	8	171	67.2	31.5	1	1	0	1	2	2	2	2	0	0	2	1	1	3	3	1	2	19	2	29.0667	0	23	3	1	7	1	3
434	18	1	1	4	1	6	8	180	76.6	32.5	2	1	1	3	1	0	2	3	0	1	3	0	0	3	2	0	3	18	2	42.9	0	23.6	3	0	3	0	1
435	18	1	1	4	1	6	8	174	57.7	31.4	3	0	2	1	1	1	3	3	3	1	3	0	0	0	2	0	3	16	2	31.3333	0	19.1	2	0	7	1	3
436	19	1	1	4	1	4	7	176	70.8	30.9	3	0	2	1	1	1	2	2	2	1	2	1	1	1	2	1	2	17	2	29.4	0	22.9	2	1	6	1	2
437	18	1	1	4	2	5	7	185	76	34.1	2	1	1	1	1	1	1	2	1	1	1	2	1	2	2	2	1	16	2	45.6333	0	22.2	2	1	6	1	2
445	19	1	1	4	1	5	9	174	71.4	32.4	2	2	1	3	3	1	3	0	2	1	1	2	3	1	2	2	1	24	3	37.6667	0	23.6	3	1	7	1	3
446	19	1	1	4	2	7	6	182	79.1	33	2	1	1	1	2	1	2	2	1	2	2	1	1	2	1	1	2	17	2	46	0	23.9	3	1	7	1	3
483	18	1	1	4	2	7	10	185	61.8	28.6	0	2	2	2	1	3	3	0	3	0	1	3	3	0	3	2	0	21	3	29.6667	0	18.1	1	0	4	0	1
486	19	1	1	4	1	5	7	180	69.5	31.5	1	1	0	1	1	2	2	1	2	2	1	2	2	1	1	2	1	15	2	36.0667	0	21.5	2	1	7	1	3
498	19	1	3	3	2	6	12	172	83.8	35.5	2	2	0	1	3	0	3	2	3	0	2	1	1	0	3	1	2	18	2	36.3333	0	28.3	4	0	7	1	3
499	20	1	3	2	2	16	8	178	75.2	39	2	2	1	3	3	0	0	0	3	1	3	1	3	0	2	0	2	18	2	55.6667	0	23.7	3	1	7	1	3
501	20	1	3	3	2	8	8	168.5	66.4	33	2	3	1	2	2	2	3	0	0	0	2	0	3	3	3	1	3	28	3	42.1	0	23.4	3	1	7	1	3
503	20	1	3	2	1	3	8	174	65.5	29.3	2	2	0	2	2	1	2	1	0	0	1	0	2	3	3	2	3	24	3	35.2	0	21.6	2	1	4	0	1
2	20	1	2	2	2	7	10	179	54.8	27	3	1	1	1	2	1	1	2	1	2	2	1	1	2	1	1	2	17	2	27.3333	1	17.1	1	1	7	1	3
13	20	1	3	1	2	6	4	153	75.7	36.3	1	1	1	1	1	3	3	0	0	3	3	0	3	3	0	0	3	20	2	21.3333	1	32.3	4	1	1	0	1
17	22	1	4	2	2	12	3	173	54.4	29	2	3	1	1	1	1	2	1	2	1	1	1	2	1	2	2	2	20	2	25	1	18.2	1	1	7	1	3
48	20	1	3	2	3	10	5	166	59.1	27.8	2	0	2	1	1	0	3	2	2	2	2	1	1	1	1	1	2	15	2	26.3333	1	21.4	2	1	5	0	1
90	21	1	4	2	2	3	3	176	66.7	30	0	0	0	1	0	0	2	3	3	3	3	2	0	0	0	0	1	4	1	21.3333	1	21.5	2	1	7	1	3
149	19	1	2	1	2	3.5	10.5	167	56.7	28.5	2	1	2	2	2	1	2	0	0	1	1	1	3	3	2	2	2	24	3	20	1	20.3	2	0	2	0	1
194	19	1	2	2	2	8	10	179	86.1	36.5	3	1	1	1	1	1	2	0	2	2	3	2	3	1	1	0	1	16	2	26.6667	1	26.9	4	1	7	1	3
245	19	1	2	3	3	4	12	163	53.4	25.4	0	2	2	3	3	1	3	2	0	1	2	1	1	3	2	1	2	23	3	21.3333	1	20.1	2	0	4	0	1
327	20	1	3	2	2	8	10	180	60.3	27.5	1	1	0	2	1	0	3	1	1	2	2	2	2	2	1	1	1	15	2	27	1	18.6	2	1	7	1	3
329	22	1	3	2	2	8	8	167	55.2	29.5	2	1	1	1	3	1	3	0	1	0	1	2	3	2	3	2	1	23	3	21.6667	1	19.8	2	1	4	0	1
352	21	1	3	2	2	6	6	176	63.1	27.9	3	0	1	1	1	2	2	3	3	2	3	1	0	0	1	0	2	13	2	27.6667	1	20.4	2	1	7	1	3
378	18	1	1	4	#NULL!	8	8	181	60.9	26	2	1	0	2	1	2	3	2	2	1	2	1	1	1	2	1	2	18	2	23.3333	1	18.6	2	1	7	1	3
405	18	1	2	4	1	5	10	166	62.8	29.3	2	1	0	0	0	0	2	1	0	0	1	1	2	3	3	2	2	17	2	24	1	22.8	2	1	6	1	2
448	19	1	1	4	1	3	15	169	52	28.1	3	3	1	1	2	2	3	3	3	2	2	3	0	0	1	1	0	17	2	27.6667	1	18.2	1	0	5	0	1
1	23	2	3	2	3	4	7	158	44.6	24.5	3	1	2	3	3	2	3	0	2	2	2	1	3	1	1	1	2	25	3	29.2667	0	17.9	1	1	6	1	2
5	23	2	4	2	2	10	8	163	49.2	24.5	3	0	2	1	3	0	2	1	1	0	0	2	2	2	3	3	1	22	3	29	0	18.5	2	1	3	0	1
6	20	2	3	1	2	10	10	160	56.6	28.5	1	0	3	1	1	0	0	0	3	0	0	2	3	0	3	3	1	16	2	34	0	22.1	2	1	7	1	3
8	20	2	3	2	2	4	4.5	165	54.8	26.5	1	0	1	1	2	2	3	0	1	0	1	2	3	2	3	2	1	21	3	28	0	20.1	2	1	6	1	2
12	19	2	2	2	2	12	10	160	60.2	29.5	0	1	1	1	1	0	3	0	3	1	2	2	3	0	2	1	1	14	2	27	0	23.5	3	0	2	0	1
15	23	2	4	3	2	5	8	157	58.1	27.8	3	0	2	3	1	2	3	0	3	1	3	0	3	0	2	0	3	22	3	28	0	23.6	3	1	6	1	2
16	20	2	3	3	3	5	6	162	54.5	26.6	1	2	1	3	3	2	2	0	3	0	1	1	3	0	3	2	2	24	3	29.9333	0	20.8	2	1	5	0	1
19	21	2	4	1	2	1.5	3	166	48.1	25.6	2	0	0	0	0	0	1	1	2	2	2	0	2	1	1	1	3	11	1	23.0667	0	17.5	1	1	4	0	1
20	21	2	4	1	2	3	3	171	59.1	28.2	1	0	1	1	1	1	1	1	3	2	2	1	2	0	1	1	2	12	1	24.6667	0	20.2	2	0	1	0	1
21	20	2	3	2	2	5	4	170	57.9	29.9	2	1	3	3	2	1	3	0	0	1	1	2	3	3	2	2	1	26	3	22.6667	0	20	2	1	7	1	3
22	21	2	3	2	2	5.5	8	168	53	27.2	2	2	1	0	2	0	3	0	1	0	0	0	3	2	3	3	3	24	3	24.6667	0	18.8	2	0	#NULL!	#NULL!	#NULL!
23	22	2	4	3	2	6	8	156	47.1	25.8	2	1	3	2	1	1	3	1	0	1	2	1	2	3	2	1	2	23	3	25	0	19.4	2	0	1	0	1
25	21	2	4	2	2	10	12	155	54.8	29.8	1	1	2	1	1	1	3	0	1	1	1	1	3	2	2	2	2	21	3	25.9333	0	22.8	2	0	1	0	1
26	21	2	4	2	3	12	12	165	70.9	31.1	2	0	1	1	1	2	2	1	1	0	1	1	2	2	3	2	2	20	2	25.9	0	26	4	0	3	0	1
27	23	2	4	3	3	9	10	159	72.9	34.3	1	1	1	2	2	1	2	1	1	2	2	2	2	2	1	1	1	17	2	24	0	28.8	4	0	4	0	1
28	20	2	3	1	3	4	8	155	46.4	23.7	3	1	3	1	1	3	3	1	1	2	2	1	2	2	1	1	2	23	3	24.4667	0	19.3	2	1	7	1	3
29	20	2	3	1	3	6	6	171	50.9	25.8	2	2	2	0	1	1	1	0	1	2	1	1	3	2	1	2	2	19	2	30.1	0	17.4	1	0	1	0	1
32	21	2	4	1	2	5	6	162	58.6	28	0	1	1	2	1	1	2	1	3	2	2	1	2	0	1	1	2	14	2	26	0	22.3	2	1	7	1	3
33	21	2	3	2	2	5	8	163	72.4	34.1	0	1	1	2	2	0	2	0	2	0	1	2	3	1	3	2	1	18	2	24.6667	0	27.2	4	1	2	0	1
34	22	2	4	2	1	10	14	160	41.6	21.8	2	0	3	2	1	0	0	0	3	0	0	3	3	0	3	3	0	17	2	21	0	16.3	1	0	2	0	1
36	20	2	3	3	2	4	8	153	68	31.8	1	3	1	0	0	1	1	2	2	0	3	0	1	1	3	0	3	15	2	23.3333	0	29	4	0	1	0	1
37	20	2	3	3	2	3	11	165	64.5	30.1	2	1	0	1	2	0	2	0	2	1	1	2	3	1	2	2	1	17	2	24.4	0	23.7	3	0	1	0	1
38	20	2	3	1	2	3	8	161	47.2	24.6	3	2	1	3	2	3	3	0	3	1	1	1	3	0	2	2	2	26	3	22.9667	0	18.2	1	0	2	0	1
39	20	2	3	3	2	3	7	161	53.3	27.5	3	1	1	1	2	3	3	0	2	2	2	0	3	1	1	1	3	23	3	32.6667	0	20.6	2	1	4	0	1
40	21	2	3	2	1	10	6	162	50.9	25.6	1	3	3	3	3	2	3	0	1	0	1	2	3	2	3	2	1	29	3	22.6667	0	19.4	2	1	7	1	3
41	25	2	4	2	3	4	6	165	62.4	28.6	1	0	1	2	1	2	1	1	1	2	0	2	2	2	1	3	1	17	2	27.3333	0	22.9	2	0	0	0	1
43	21	2	3	1	2	7	10	164	58	26.9	3	0	1	2	0	2	1	0	1	1	1	1	3	2	2	2	2	20	2	18.6667	0	21.6	2	0	1	0	1
44	21	2	3	2	3	4	8	161	50.4	26.1	2	1	2	1	2	1	2	0	2	1	1	2	3	1	2	2	1	20	2	18.5	0	19.4	2	0	2	0	1
45	22	2	3	2	2	6	6	156	46.2	25.2	1	1	0	1	1	1	1	2	1	0	1	3	1	2	3	2	0	14	2	22.6667	0	19	2	0	0	0	1
46	21	2	3	2	2	8	15	168	53.6	25.7	2	0	2	1	0	1	3	1	3	3	3	0	2	0	0	0	3	14	2	28.8	0	19	2	1	1	0	1
47	20	2	3	2	2	6.5	#NULL!	168	66	31.8	1	1	1	2	1	0	1	1	2	2	2	2	2	1	1	1	1	13	2	22	0	23.4	3	0	1	0	1
49	20	2	3	1	3	6	6	158	48.1	26.8	1	0	2	1	1	0	3	0	1	1	2	2	3	2	2	1	1	17	2	26	0	19.3	2	0	1	0	1
52	20	2	3	3	2	6	8	170	61.7	26.5	2	0	0	2	2	3	1	0	3	3	3	2	3	0	0	0	1	14	2	28.3667	0	21.3	2	1	6	1	2
53	21	2	3	2	2	5	8	159	55.4	25	3	0	0	0	0	1	3	1	2	3	3	2	2	1	0	0	1	11	1	22.5667	0	21.9	2	1	2	0	1
55	20	2	3	1	3	3	8	164	53.4	25.5	3	1	2	2	3	3	3	1	1	2	2	1	2	2	1	1	2	25	3	23.9	0	19.9	2	0	3	0	1
56	21	2	3	2	1	6	8	157	47.2	23.5	1	2	3	3	2	1	2	0	0	0	0	2	3	3	3	3	1	27	3	19.9667	0	19.1	2	0	1	0	1
58	20	2	3	3	1	3	8	168	78.5	32.8	1	1	1	2	2	1	1	0	1	1	1	2	3	2	2	2	1	19	2	30.5667	0	27.8	4	0	3	0	1
59	23	2	3	1	1	5	8	159	51	24	1	0	1	1	1	2	3	2	2	3	3	2	1	1	0	0	1	12	1	27.8667	0	20.2	2	1	4	0	1
60	20	2	3	2	2	12	6	168	49.3	24.8	0	0	1	2	1	0	1	1	2	2	2	2	2	1	1	1	1	11	1	21.9667	0	17.5	1	1	6	1	2
65	20	2	3	4	1	6.5	10	160	49	23	3	2	3	3	2	2	2	0	0	0	1	1	3	3	3	2	2	30	3	19.2	0	19.1	2	1	5	0	1
69	20	2	3	2	2	6	8	171	70	30	2	0	1	1	1	1	2	0	1	2	1	1	3	2	1	2	2	18	2	25.1	0	23.9	3	0	1	0	1
70	20	2	3	2	2	6	8	153	42.1	23.2	2	0	0	1	1	0	1	1	2	2	3	1	2	1	1	0	2	11	1	20.7333	0	18	1	1	1	0	1
73	21	2	4	3	2	4.5	8	176	70.3	32	1	1	1	2	2	1	2	0	1	1	1	1	3	2	2	2	2	21	3	28.0333	0	22.7	2	1	3	0	1
74	21	2	4	2	2	4.5	8.5	153	48.4	26.8	2	0	0	0	0	1	2	0	1	1	2	2	3	2	2	1	1	14	2	32.1667	0	20.7	2	0	1	0	1
75	21	2	4	2	3	3	8	167	54	27	3	1	0	0	2	1	2	0	3	0	3	1	3	0	3	0	2	17	2	26.3333	0	19.4	2	1	2	0	1
76	22	2	4	3	2	5.5	5.5	163	51	25	2	1	3	2	1	0	2	0	1	1	2	2	3	2	2	1	1	20	2	23.3	0	19.2	2	0	3	0	1
77	21	2	4	2	3	5	5	162	45.3	24	1	0	1	0	1	1	1	1	2	2	3	1	2	1	1	0	2	11	1	20.6667	0	17.3	1	0	2	0	1
79	21	2	4	2	2	3	5	164	58.1	27.5	2	0	1	0	0	0	2	0	2	2	2	1	3	1	1	1	2	13	2	29	0	21.6	2	1	2	0	1
80	21	2	4	5	2	6	10	162	52	24	2	1	0	3	2	0	2	1	0	2	3	3	2	3	1	0	0	16	2	19.6667	0	19.8	2	0	0	0	1
81	22	2	4	2	2	8	6	161	54.1	29	3	1	0	1	1	1	2	0	1	1	2	1	3	2	2	1	2	19	2	30.6667	0	20.9	2	1	5	0	1
82	24	2	4	2	1	5	10	161	55	26	1	1	0	3	1	1	1	1	1	1	2	2	2	2	2	1	1	16	2	27.6667	0	21.2	2	1	7	1	3
87	21	2	4	3	2	8	8	162	45.3	23.5	3	2	1	0	3	1	3	0	3	3	3	1	3	0	0	0	2	18	2	27.8333	0	17.3	1	0	2	0	1
88	23	2	4	2	3	8	7	152	42	22.5	0	1	2	0	1	0	1	0	0	1	1	1	3	3	2	2	2	17	2	24.6333	0	18.2	1	0	5	0	1
91	22	2	4	1	2	8	10	157	66.8	31	2	0	0	1	2	1	1	1	1	0	3	1	2	2	3	0	2	16	2	25.6	0	27.1	4	0	3	0	1
92	21	2	4	2	2	7	10	164	64.7	30	1	1	2	0	2	1	3	1	1	0	2	2	2	2	3	1	1	19	2	30.1667	0	24.1	3	0	3	0	1
93	21	2	4	2	2	8	10	159	40.8	20.5	2	1	2	1	1	1	2	0	1	1	1	2	3	2	2	2	1	20	2	20.2	0	16.1	1	0	3	0	1
94	23	2	4	1	2	5	4	168	60	29	0	2	1	1	1	1	3	0	3	1	2	1	3	0	2	1	2	17	2	25.6667	0	21.3	2	1	2	0	1
95	21	2	4	2	2	10	5	163	51.7	29	0	1	1	0	2	0	2	2	2	3	3	3	1	1	0	0	0	8	1	20.6667	0	19.5	2	1	2	0	1
96	21	2	4	3	2	16	4	162	50	26	1	0	1	0	0	0	1	2	2	2	2	2	1	1	1	1	1	8	1	21.9	0	19.1	2	1	7	1	3
98	19	2	2	4	3	8	10	160	54	26.4	3	0	1	1	1	1	2	0	1	1	0	1	3	2	2	3	2	21	3	21	0	21.1	2	1	1	0	1
99	21	2	4	3	2	5	10	166	54.3	27.8	1	1	#NULL!	0	0	1	1	2	2	2	1	2	1	1	1	2	1	#NULL!	#NULL!	21.3333	0	19.7	2	0	2	0	1
100	22	2	4	2	3	2	7	151	48.3	27.3	0	1	2	3	2	0	2	0	0	1	3	0	3	3	2	0	3	21	3	19.3333	0	21.2	2	1	6	1	2
101	21	2	4	1	3	6	6	160	47.8	22	1	0	2	0	1	0	0	1	2	1	2	2	2	1	2	1	1	11	1	27.2	0	18.7	2	0	1	0	1
104	22	2	4	2	2	5	10	165	61.8	29.4	2	0	1	1	1	2	2	2	3	2	2	1	1	0	1	1	2	14	2	18	0	22.7	2	0	1	0	1
105	20	2	2	3	2	7	5.5	164	63.2	29.8	1	0	0	1	2	0	2	0	1	1	0	2	3	2	2	3	1	17	2	25	0	23.5	3	1	2	0	1
106	20	2	2	2	2	12	15	162	51.6	27.5	1	0	0	3	2	3	3	0	2	1	0	2	3	1	2	3	1	22	3	23	0	19.7	2	0	1	0	1
108	20	2	2	2	2	14	15	163	57.1	26.1	1	0	1	0	0	0	0	2	3	3	3	1	1	0	0	0	2	5	1	22.3333	0	21.5	2	0	1	0	1
110	21	2	4	3	2	3	5	155	46.7	26.8	1	1	0	2	1	1	2	0	1	0	1	2	3	2	3	2	1	19	2	22.6667	0	19.4	2	1	7	1	3
111	19	2	2	3	#NULL!	4	5	164	54.2	26.5	3	3	1	3	3	0	3	0	0	1	1	0	3	3	2	2	3	29	3	19.3333	0	20.2	2	1	7	1	3
112	21	2	4	1	2	2	12	169	64.7	27.7	1	2	1	3	1	1	2	2	2	2	2	2	1	1	1	1	1	16	2	35	0	22.7	2	1	4	0	1
114	22	2	4	2	1	8	10	155	57.3	28.8	1	0	2	1	2	1	3	0	1	2	3	3	3	2	1	0	0	16	2	20	0	23.9	3	0	3	0	1
115	22	2	4	3	2	7	8	152	49.8	29.5	1	1	0	1	1	0	2	0	0	1	1	0	3	3	2	2	3	19	2	25.3333	0	21.6	2	1	5	0	1
116	22	2	4	1	2	8	15	165	50.2	24.9	2	0	1	0	1	0	3	2	3	2	3	1	1	0	1	0	2	11	1	20	0	18.4	1	0	4	0	1
123	19	2	2	3	2	8	12	169	48.7	25.4	1	0	0	2	1	0	1	1	1	1	2	1	2	2	2	1	2	14	2	22	0	17.1	1	1	7	1	3
124	18	2	1	4	3	8	10	161	48.3	22.2	2	0	2	1	2	2	1	3	2	2	3	1	0	1	1	0	2	14	2	26.3	0	18.6	2	1	4	0	1
125	22	2	4	1	2	6	16	178	63.6	28.6	0	1	0	1	1	0	2	0	1	0	0	3	3	2	3	3	0	16	2	31.8333	0	20.1	2	0	0	0	1
129	19	2	2	3	2	8	7	159	61.3	26.9	2	0	2	1	1	0	1	0	0	1	1	2	3	3	2	2	1	18	2	25.7667	0	24.2	3	1	5	0	1
130	22	2	4	1	1	3	8	163	54.8	27.4	3	3	3	3	3	1	2	0	0	0	1	0	3	3	3	2	3	32	4	26.6667	0	20.6	2	1	4	0	1
131	20	2	2	3	1	8	7	150	50.5	28.2	3	1	0	1	1	1	2	1	1	2	2	2	2	2	1	1	1	16	2	17.5333	0	22.4	2	1	4	0	1
132	19	2	2	1	2	4	4	157	52.4	27.9	3	1	1	1	0	2	2	1	2	1	1	1	2	1	2	2	2	19	2	23.5	0	21.3	2	1	4	0	1
133	21	2	4	3	3	8	12	167	64.7	29	2	0	1	0	0	2	2	2	2	2	3	2	1	1	1	0	1	11	1	34.1333	0	23.2	3	0	2	0	1
134	21	2	4	4	1	5	12	163	45.6	24.7	3	0	3	2	1	0	3	0	0	2	2	1	3	3	1	1	2	22	3	24	0	17.2	1	0	1	0	1
135	23	2	4	4	1	6	8	152	49.6	25.4	1	0	2	0	0	0	2	3	3	3	3	0	0	0	0	0	3	8	1	22	0	21.5	2	1	4	0	1
137	22	2	1	4	1	5	5	153.2	49.8	29.8	1	0	1	1	2	0	2	1	2	2	2	1	2	1	1	1	2	14	2	17.4667	0	21.2	2	1	4	0	1
138	20	2	1	4	3	4	8	163.6	65	29.4	2	2	0	3	1	1	2	0	1	0	0	1	3	2	3	3	2	24	3	25.3333	0	24.3	3	1	7	1	3
140	24	2	3	3	1	10	8	162	52.3	27.5	1	3	1	2	3	1	3	0	1	2	1	3	3	2	1	2	0	22	3	21.6667	0	19.9	2	1	7	1	3
141	21	2	3	2	2	3	6	157	59.9	29.2	2	1	0	1	2	1	1	1	2	1	2	1	2	1	2	1	2	16	2	22.3333	0	24.3	3	1	7	1	3
142	19	2	2	3	2	7	7	165	58.2	29	3	0	0	1	0	0	0	0	1	2	2	1	3	2	1	1	2	13	2	27.6667	0	21.4	2	1	7	1	3
143	19	2	2	3	2	4	8	152	57.3	28.7	0	1	2	2	3	0	2	0	0	0	0	3	3	3	3	3	0	22	3	27.3333	0	24.8	3	1	4	0	1
144	19	2	2	3	2	4	4	159	59.5	28.9	2	1	1	1	1	0	0	0	1	0	0	1	3	2	3	3	2	19	2	28.2667	0	23.5	3	0	1	0	1
145	19	2	2	3	2	4	8	165	51.5	27.2	2	0	1	2	1	1	2	1	2	2	2	1	2	1	1	1	2	16	2	26.3333	0	18.9	2	0	0	0	1
147	19	2	2	2	2	4.5	6	164	61.2	28.9	2	1	1	3	1	1	1	0	1	1	2	3	3	2	2	1	0	18	2	29.7	0	22.8	2	0	3	0	1
150	20	2	2	1	2	5	10	157	72.6	30.4	3	2	1	0	1	3	3	1	3	0	1	1	2	0	3	2	2	22	3	21	0	29.5	4	1	4	0	1
151	21	2	3	2	2	2.5	12	169	52.9	26.5	1	0	2	2	2	1	2	2	3	3	2	3	1	0	0	1	0	12	1	19.3333	0	18.5	2	0	3	0	1
152	21	2	4	2	2	5	10	155	51.7	27	2	1	1	3	3	2	2	0	2	1	2	2	3	1	2	1	1	22	3	17.6667	0	21.5	2	0	0	0	1
153	21	2	4	2	2	5	10	165	46.1	23.3	2	0	3	2	2	1	3	2	2	1	2	2	1	1	2	1	1	19	2	21.8	0	16.9	1	0	1	0	1
154	21	2	4	2	3	6	8	154	43.7	24.6	0	1	2	3	1	1	3	0	3	3	2	2	3	0	0	1	1	16	2	20.5667	0	18.4	1	1	3	0	1
155	19	2	2	2	2	7	5	167	53.3	26.2	1	0	1	3	0	2	1	0	1	1	1	2	3	2	2	2	1	18	2	28.4333	0	19.1	2	0	1	0	1
156	20	2	2	2	2	5	14	164	45.7	22.9	0	2	1	1	1	0	1	2	2	2	2	0	1	1	1	1	3	13	2	26.7667	0	17	1	0	1	0	1
157	19	2	2	3	2	2	8.9	156	46.7	25.2	1	2	0	3	1	0	0	2	3	2	2	1	1	0	1	1	2	12	1	20.3333	0	19.2	2	0	1	0	1
158	19	2	2	1	2	8	10	163	62.8	34.5	2	0	3	1	1	2	2	1	2	2	2	1	2	1	1	1	2	18	2	29.3333	0	23.6	3	0	3	0	1
159	19	2	2	4	2	4	10	162	56.1	28.6	1	1	1	1	1	2	0	0	2	2	1	2	3	1	1	2	1	15	2	26.6667	0	21.4	2	0	5	0	1
160	19	2	2	1	2	5	8	164	84.8	37.4	3	1	1	1	2	0	3	1	2	2	2	1	2	1	1	1	2	18	2	26.0333	0	31.5	4	0	2	0	1
161	20	2	2	2	2	4	5	164	53.9	25.6	3	2	0	3	1	2	2	0	0	1	2	0	3	3	2	1	3	25	3	27.6667	0	20	2	0	2	0	1
162	21	2	3	2	1	4	10	157	59.6	31.6	0	3	1	3	1	0	1	0	3	3	3	2	3	0	0	0	1	13	2	25	0	24.2	3	0	7	1	3
163	21	2	3	3	3	9	10	157	50.1	27.4	2	1	0	2	2	1	2	0	0	2	1	1	3	3	1	2	2	21	3	25.9	0	20.3	2	1	4	0	1
164	19	2	2	1	1	8	2	160	50.8	28	3	1	0	2	1	3	3	0	2	1	1	1	3	1	2	2	2	23	3	24.3333	0	19.8	2	1	3	0	1
165	19	2	2	3	#NULL!	7	5	158	44.7	25.5	1	0	1	1	2	0	0	1	3	2	2	2	2	0	1	1	1	10	1	16.7333	0	17.9	1	0	1	0	1
166	21	2	2	2	3	8	8	164	51.3	26	0	1	1	1	1	0	1	2	0	1	1	2	1	3	2	2	1	14	2	23.3333	0	19.1	2	0	7	1	3
167	20	2	2	2	2	10	6	156	45.1	24.4	1	1	0	0	2	0	3	3	1	2	2	3	0	2	1	1	0	11	1	19.4	0	18.5	2	1	7	1	3
168	19	2	2	2	2	7	8	159	47.8	26.2	1	2	2	3	1	0	1	1	0	0	0	2	2	3	3	3	1	22	3	22.3333	0	18.9	2	1	7	1	3
170	19	2	2	3	3	4	10	161	51.1	26.5	3	2	1	3	3	2	3	0	2	1	1	0	3	1	2	2	3	28	3	19.9333	0	19.7	2	0	0	0	1
171	21	2	4	2	2	10	10	154	52.1	28.2	0	0	1	0	0	0	0	1	2	2	2	1	2	1	1	1	2	8	1	19.3333	0	22	2	1	6	1	2
172	21	2	4	2	2	10	10	167	76.5	32.5	0	0	0	2	1	0	0	0	0	0	0	1	3	3	3	3	2	17	2	29.3333	0	27.4	4	0	1	0	1
173	20	2	2	3	1	6	7	171	64.6	28.5	1	0	0	3	1	0	1	0	1	1	2	1	3	2	2	1	2	16	2	20	0	22.1	2	1	6	1	2
174	18	2	1	4	1	4	8	164	53.6	26.5	3	0	0	3	2	2	2	1	3	2	2	2	2	0	1	1	1	17	2	24.4667	0	19.9	2	1	7	1	3
175	18	2	1	4	1	3.5	8	166	54.8	25.9	1	0	1	3	3	1	3	1	1	1	2	1	2	2	2	1	2	21	3	26.3	0	19.9	2	1	7	1	3
176	19	2	2	1	1	4	10	169	70.5	28.4	2	1	0	1	1	0	2	0	2	1	1	0	3	1	2	2	3	18	2	19.5667	0	24.7	3	1	2	0	1
177	19	2	2	2	2	5	6.5	154	48.8	26.5	0	2	1	2	1	0	2	1	0	2	1	2	2	3	1	2	1	17	2	22.6667	0	20.6	2	0	1	0	1
178	19	2	2	4	1	3	10	174	64.6	28	3	2	3	3	2	1	3	0	3	2	2	1	3	0	1	1	2	24	3	28.5667	0	21.3	2	1	7	1	3
179	22	2	4	3	2	3	7	162	77.2	33.7	2	1	1	3	3	1	2	0	0	0	1	0	3	3	3	2	3	27	3	23.3333	0	29.4	4	0	3	0	1
180	21	2	4	3	2	3	8	177	59.2	27.8	3	2	1	3	3	3	3	0	0	1	1	1	3	3	2	2	2	30	3	22.3333	0	18.9	2	0	2	0	1
185	21	2	4	2	2	5	12	163	48.2	26.4	2	2	3	2	1	0	2	0	0	1	1	1	3	3	2	2	2	24	3	29.2	0	18.1	1	0	1	0	1
186	24	2	4	2	2	5	9	163	60.1	30.5	2	1	1	1	2	1	2	1	1	1	1	2	2	2	2	2	1	19	2	24	0	22.6	2	1	3	0	1
187	21	2	2	4	2	3	10	160	63.1	29.3	0	1	3	3	1	2	3	0	1	1	1	0	3	2	2	2	3	25	3	23	0	24.6	3	1	3	0	1
189	20	2	2	3	2	5	16	156	59.1	28.8	2	1	0	1	1	0	1	0	0	1	1	2	3	3	2	2	1	17	2	30.0333	0	24.3	3	0	1	0	1
195	19	2	2	2	1	8	10	160	56.3	28.4	3	0	1	0	1	2	2	1	2	1	1	1	2	1	2	2	2	18	2	24.2333	0	22	2	1	7	1	3
196	21	2	4	2	2	4.5	11	159	53.2	27	2	1	2	3	1	3	2	0	2	2	1	1	3	1	1	2	2	23	3	29.3333	0	21	2	1	4	0	1
197	22	2	4	2	2	7	11	159	52.1	25.5	3	3	1	2	2	1	3	1	1	2	2	1	2	2	1	1	2	23	3	25.1667	0	20.6	2	1	7	1	3
200	21	2	3	2	1	5	12	162	54.5	27.5	3	0	2	1	1	1	2	1	2	3	2	1	2	1	0	1	2	16	2	18.4	0	20.8	2	0	4	0	1
201	23	2	4	2	1	8	20	159	50.4	30	3	2	2	2	2	0	2	0	1	1	2	1	3	2	2	1	2	23	3	23	0	19.9	2	0	1	0	1
202	20	2	2	1	2	8	11	167	69	33.4	3	1	1	2	1	0	1	1	1	0	1	0	2	2	3	2	3	21	3	26	0	24.7	3	0	1	0	1
204	19	2	2	2	1	8	20	155	54.7	28.3	0	1	1	1	3	0	2	0	1	1	1	2	3	2	2	2	1	18	2	20.3333	0	22.8	2	0	1	0	1
205	19	2	2	1	1	8	8	164	57.5	29.7	2	0	0	0	0	2	1	2	2	2	2	1	1	1	1	1	2	11	1	19.9	0	21.4	2	1	3	0	1
206	19	2	2	3	1	5	7	163	56.9	27.5	2	2	1	2	2	2	3	1	3	3	2	1	2	0	0	1	2	19	2	27	0	21.4	2	1	7	1	3
207	19	2	2	2	2	5	8	155	54.4	27.7	3	1	0	3	1	1	1	0	2	2	2	1	3	1	1	1	2	18	2	22.3333	0	22.6	2	0	2	0	1
208	20	2	3	4	1	8	12	169	72	31.6	3	1	2	3	1	2	3	0	2	2	3	0	3	1	1	0	3	23	3	31.3333	0	25.2	4	0	1	0	1
209	18	2	1	4	1	4	9	155	47.9	24.7	2	0	1	2	2	2	2	0	1	2	2	1	3	2	1	1	2	20	2	19.6667	0	19.9	2	1	7	1	3
212	22	2	4	2	2	8	15	161	49.4	26.6	0	1	1	3	1	0	2	0	1	1	1	1	3	2	2	2	2	19	2	21.6667	0	19.1	2	1	7	1	3
216	20	2	2	2	2	5	8	153	53	29.2	1	1	2	1	2	1	2	0	3	0	0	3	3	0	3	3	0	19	2	25.9333	0	22.6	2	1	2	0	1
221	19	2	2	3	2	10	10	157	61.4	30	2	0	3	1	2	1	2	2	2	2	2	1	1	1	1	1	2	17	2	22.6667	0	24.9	3	1	4	0	1
222	21	2	3	3	2	4	11	154	37.9	23.8	1	1	0	0	0	0	0	1	2	1	1	0	2	1	2	2	3	12	1	21.2667	0	16	1	0	1	0	1
223	21	2	3	3	2	4.5	11	162	82.9	33.1	2	2	0	1	0	0	3	0	3	2	2	0	3	0	1	1	3	16	2	25.3333	0	31.6	4	0	4	0	1
225	21	2	3	2	2	3	9	159	53.6	29.3	1	1	0	3	1	1	2	0	0	2	1	0	3	3	1	2	3	21	3	23.9333	0	21.2	2	1	6	1	2
227	19	2	2	3	#NULL!	4	8	161	47.6	26	2	1	2	2	1	0	1	1	1	3	3	2	2	2	0	0	1	14	2	22.3333	0	18.4	1	0	3	0	1
228	19	2	2	3	2	4	10	161	60.8	29.9	2	0	0	2	1	1	2	0	2	0	1	1	3	1	3	2	2	19	2	25.3333	0	23.5	3	1	7	1	3
229	19	2	2	2	2	6	8	154	43.5	26.6	2	2	2	2	2	1	2	0	2	1	2	3	3	1	2	1	0	20	2	23.0333	0	18.3	1	1	4	0	1
230	19	2	2	2	2	5	10	164	63.4	29.5	2	1	1	2	2	2	1	1	1	1	2	2	2	2	2	1	1	19	2	23.9333	0	23.6	3	0	3	0	1
231	20	2	2	1	1	5	10	158	57.1	31.3	2	0	2	2	2	3	2	0	1	1	1	1	3	2	2	2	2	24	3	26.6667	0	22.9	2	1	3	0	1
232	21	2	4	2	2	4	8	169	62.2	28	1	0	0	2	1	0	1	2	1	1	1	1	1	2	2	2	2	14	2	24	0	21.8	2	1	7	1	3
233	19	2	2	2	2	3	10	165	51.6	25.2	1	1	1	3	1	2	2	2	2	2	2	2	1	1	1	1	1	16	2	26.6333	0	19	2	1	6	1	2
235	20	2	3	1	2	12	10	169	68.7	27.8	3	0	1	2	2	1	2	1	2	2	3	1	2	1	1	0	2	17	2	34.1	0	24.1	3	0	2	0	1
237	20	2	3	2	2	6	10	169	65	29.9	1	2	1	3	2	1	2	0	1	2	2	1	3	2	1	1	2	21	3	37.6667	0	22.8	2	0	3	0	1
241	19	2	2	3	1	7	13	171	62.8	29.5	3	1	2	1	1	1	2	0	1	1	1	1	3	2	2	2	2	22	3	27.6667	0	21.5	2	0	1	0	1
242	20	2	3	3	2	5	12	165	60.2	26.7	1	0	0	2	2	0	3	1	2	2	3	2	2	1	1	0	1	13	2	24.1333	0	22.1	2	1	3	0	1
243	20	2	3	3	#NULL!	4	12	158	47.9	24.6	0	1	0	2	2	0	1	1	1	1	0	2	2	2	2	3	1	16	2	19.6667	0	19.2	2	1	7	1	3
244	20	2	3	2	2	5	5	165	63.9	30.8	0	0	1	3	1	3	2	0	3	3	3	0	3	0	0	0	3	16	2	29.1667	0	23.5	3	1	7	1	3
246	19	2	2	2	2	3	15	155	43.4	28.1	2	1	3	1	1	1	3	1	2	0	0	1	2	1	3	3	2	23	3	30.5	0	18.1	1	0	2	0	1
248	20	2	3	2	3	10	8	171	60.2	26	2	0	0	0	2	0	0	2	1	1	3	1	1	2	2	0	2	11	1	22	0	20.6	2	0	1	0	1
249	20	2	3	2	3	11	8	163	69.7	30.9	2	0	1	0	0	0	0	0	2	2	2	2	3	1	1	1	1	10	1	22.1333	0	26.2	4	1	7	1	3
251	20	2	3	2	2	5	10	164	58.7	27.4	2	0	1	1	2	0	1	1	1	2	2	1	2	2	1	1	2	15	2	19.6667	0	21.8	2	0	1	0	1
252	19	2	1	4	1	5	6	155	49.9	26.9	3	1	0	2	2	1	2	1	3	2	3	1	2	0	1	0	2	16	2	19.6667	0	20.8	2	1	4	0	1
253	18	2	1	4	3	5	8	156	59.9	30.2	3	1	1	2	2	0	3	0	0	0	1	2	3	3	3	2	1	24	3	24.6333	0	24.6	3	1	5	0	1
254	20	2	3	2	2	6	8	151	45.8	25.5	0	1	1	2	1	0	2	0	3	0	0	1	3	0	3	3	2	18	2	21.6667	0	20.1	2	1	4	0	1
255	21	2	3	3	2	7	12	155	75.3	34.5	0	2	0	2	2	1	2	1	3	3	1	0	2	0	0	2	3	16	2	25.5667	0	31.3	4	1	5	0	1
256	22	2	4	1	2	3	8	163	51.1	23.5	2	1	2	2	1	2	2	1	0	1	3	0	2	3	2	0	3	22	3	24.6667	0	19.2	2	1	7	1	3
257	21	2	4	4	2	4	9	171	58.7	27.7	0	1	0	2	1	0	1	1	3	2	3	2	2	0	1	0	1	9	1	21.8333	0	20.1	2	0	2	0	1
258	20	2	2	2	3	7	10	164	58.3	28.3	1	0	1	0	0	0	1	2	3	2	3	3	1	0	1	0	0	5	1	23.5	0	21.7	2	0	1	0	1
259	19	2	2	2	1	6	16	159	58.3	28.9	1	1	0	2	2	2	2	0	0	1	2	2	3	3	2	1	1	20	2	33.9	0	23.1	3	1	3	0	1
262	19	2	2	1	2	5	8	165	50.1	26.4	0	0	3	3	0	0	1	2	0	0	1	0	1	3	3	2	3	19	2	17.6667	0	18.4	1	0	3	0	1
263	19	2	2	3	2	5	14	155	46.1	27	3	1	1	3	2	1	3	1	0	2	1	1	2	3	1	2	2	24	3	26.3333	0	19.2	2	0	1	0	1
264	19	2	2	3	2	6	14	174	53.5	23	3	1	1	2	2	1	1	0	2	0	0	1	3	1	3	3	2	23	3	19.6667	0	17.7	1	0	1	0	1
265	20	2	2	3	2	5	8	165	77.7	32.2	3	2	2	2	2	1	2	0	3	2	3	2	3	0	1	0	1	19	2	31.3667	0	28.5	4	0	3	0	1
266	21	2	4	2	3	4	18	160	44.2	24.1	2	2	2	3	3	2	2	0	2	2	2	1	3	1	1	1	2	24	3	23.5	0	17.3	1	1	7	1	3
270	21	2	4	1	2	5	9	162	50	24.9	2	0	0	3	3	1	2	1	1	3	3	1	2	2	0	0	2	17	2	19	0	19.1	2	0	2	0	1
271	19	2	2	2	2	6	18	167	55.8	27.2	2	0	1	1	1	0	1	0	1	3	3	0	3	2	0	0	3	14	2	25.3333	0	20	2	1	7	1	3
273	19	2	2	2	2	6	20	157	43	23.5	0	0	0	0	2	0	1	0	2	0	1	3	3	1	3	2	0	12	1	22	0	17.4	1	0	2	0	1
274	20	2	3	5	2	3	8	162	48.6	27.6	3	1	0	3	0	0	1	1	1	1	2	1	2	2	2	1	2	17	2	21.6667	0	18.5	2	1	3	0	1
275	19	2	2	3	2	12	16	166	66.8	31.6	2	1	1	1	2	0	1	0	1	1	1	1	3	2	2	2	2	19	2	30.9667	0	24.2	3	0	4	0	1
277	19	2	2	2	2	6	8	165	55.7	25	1	0	0	2	1	0	0	1	0	2	2	1	2	3	1	1	2	13	2	20.7333	0	20.5	2	0	0	0	1
278	19	2	2	2	2	6	10	171	48.8	26.8	0	0	2	2	1	1	1	2	2	2	1	2	1	1	1	2	1	13	2	22.3333	0	16.7	1	1	1	0	1
279	20	2	2	2	2	4	6	167	57.9	29.3	2	1	2	0	3	1	1	3	2	3	3	2	0	1	0	0	1	12	1	27.9333	0	20.8	2	1	7	1	3
280	19	2	2	2	2	5	12	160	47.7	24	2	1	0	2	2	2	1	1	2	3	1	2	2	1	0	2	1	16	2	25	0	18.6	2	1	6	1	2
281	21	2	4	2	2	3	8	175	65.7	28.6	2	1	3	2	2	0	3	1	2	1	1	2	2	1	2	2	1	21	3	23.6667	0	21.5	2	1	5	0	1
282	22	2	4	2	2	5	5	157	47	25.7	3	2	1	2	2	1	3	1	1	2	2	2	2	2	1	1	1	21	3	29.0333	0	19.1	2	1	7	1	3
283	21	2	4	2	2	5	6	158	51	26.7	2	0	0	2	2	0	2	0	2	2	2	1	3	1	1	1	2	16	2	22	0	20.4	2	1	7	1	3
284	19	2	2	1	2	6	12	158	44.4	24.8	3	1	2	2	1	2	2	0	0	1	1	1	3	3	2	2	2	25	3	18	0	17.8	1	0	1	0	1
285	19	2	2	2	2	8	12	161	57.7	30.6	0	0	0	2	3	1	1	0	1	1	2	3	3	2	2	1	0	15	2	23	0	22.3	2	1	1	0	1
286	20	2	2	2	1	11	13	156	47.8	23.9	0	3	2	0	1	1	1	2	1	3	3	3	1	2	0	0	0	11	1	21.9667	0	19.6	2	1	5	0	1
287	20	2	3	2	3	16	12	157	52.2	28.1	3	0	0	2	1	0	3	0	3	3	3	0	3	0	0	0	3	15	2	28.6333	0	21.2	2	0	1	0	1
288	21	2	3	2	1	16	12	163	56.1	26.6	1	0	1	1	0	0	3	2	3	3	3	1	1	0	0	0	2	9	1	23.8667	0	21.1	2	0	1	0	1
289	20	2	2	1	2	6	13	153	44.2	25.7	2	1	3	2	3	0	1	0	2	1	0	3	3	1	2	3	0	21	3	26.6667	0	18.9	2	0	0	0	1
294	22	2	4	2	2	5	10	153	47.7	25.6	2	0	1	2	1	1	1	0	1	1	1	2	3	2	2	2	1	18	2	23.3333	0	20.4	2	1	2	0	1
295	24	2	4	2	2	8	6	161	58.6	27.4	1	0	0	1	0	1	1	1	2	2	2	1	2	1	1	1	2	11	1	29.8	0	22.6	2	1	3	0	1
296	21	2	4	3	2	3	8	161	48.9	24.2	3	1	1	3	2	1	2	0	3	1	2	1	3	0	2	1	2	21	3	22.3667	0	18.9	2	1	2	0	1
298	21	2	3	1	3	3	8	172	58	25.5	1	2	0	2	2	0	0	1	0	0	0	2	2	3	3	3	1	19	2	25	0	19.6	2	0	5	0	1
299	22	2	3	1	2	2	7	173	61.5	32	3	2	1	1	3	1	3	2	2	0	0	0	1	1	3	3	3	25	3	26.6667	0	20.5	2	1	7	1	3
300	22	2	4	2	1	2	16	158	53.3	26.7	3	0	2	2	2	1	2	0	0	1	2	0	3	3	2	1	3	24	3	22.6667	0	21.4	2	0	5	0	1
301	21	2	4	3	1	4	6	157	63.6	30	1	1	0	1	1	0	2	0	1	2	2	1	3	2	1	1	2	15	2	26.9667	0	25.8	4	1	2	0	1
302	21	2	4	2	1	10	8	157	50	24.3	3	1	1	3	2	0	1	1	1	1	1	2	2	2	2	2	1	20	2	29	0	20.3	2	1	7	1	3
303	21	2	4	3	2	8	8	159	51.9	23.7	0	0	1	1	2	1	2	3	0	1	1	2	0	3	2	2	1	15	2	26.9333	0	20.5	2	1	7	1	3
305	21	2	3	3	1	2	12	159	46.8	27.2	0	1	1	2	3	0	0	0	0	0	0	2	3	3	3	3	1	20	2	17.6667	0	18.5	2	0	1	0	1
306	21	2	3	2	2	8	8	164	67.6	32.7	2	2	2	1	1	0	1	1	2	1	1	2	2	1	2	2	1	17	2	30.0667	0	25.1	4	1	7	1	3
307	21	2	3	2	2	6	10	177	113.8	39.4	2	1	1	1	1	0	1	1	1	1	1	1	2	2	2	2	2	17	2	35.3333	0	36.3	4	0	5	0	1
309	18	2	1	4	1	5	7	163	59.4	27.3	2	2	1	2	3	0	2	0	0	1	1	0	3	3	2	2	3	25	3	21.3333	0	22.4	2	1	7	1	3
310	22	2	4	3	2	3.5	8	163	50.4	24.2	1	0	3	0	1	3	3	1	3	3	3	2	2	0	0	0	1	14	2	22.9	0	19	2	0	2	0	1
311	22	2	4	3	2	4.5	8	159	42.3	23.3	3	1	2	2	2	1	3	1	2	1	3	1	2	1	2	0	2	21	3	23.6667	0	16.7	1	0	3	0	1
312	24	2	4	2	2	11	11	151	73.5	37.7	2	0	1	2	2	1	2	1	2	1	2	1	2	1	2	1	2	18	2	21.6667	0	32.2	4	0	1	0	1
315	22	2	4	3	1	9	9	163	61.6	27.9	0	0	0	0	1	0	1	0	2	2	2	3	3	1	1	1	0	8	1	23.3667	0	23.2	3	0	1	0	1
316	20	2	3	2	2	2	8	162	62.5	27.7	1	0	0	0	0	1	2	0	2	3	3	1	3	1	0	0	2	10	1	25	0	23.8	3	1	3	0	1
317	20	2	3	2	2	5	7	156	52	26.5	3	0	1	1	1	1	2	0	3	3	3	1	3	0	0	0	2	14	2	20.4667	0	21.4	2	0	1	0	1
318	20	2	3	2	2	2	15	156	38.3	26.6	3	0	3	3	2	0	2	0	3	3	0	0	3	0	0	3	3	22	3	16	0	15.7	1	0	1	0	1
319	21	2	3	2	2	6	15	163	94.2	38.9	0	1	3	2	2	0	1	0	1	2	2	2	3	2	1	1	1	17	2	33.3333	0	35.5	4	0	1	0	1
320	21	2	4	2	2	3	6	168	52	24.7	2	1	0	2	2	0	2	0	1	1	2	1	3	2	2	1	2	19	2	31.2	0	18.4	1	0	2	0	1
323	21	2	4	1	3	4	8	164	58.3	27.6	3	2	1	3	3	3	3	1	1	0	0	0	2	2	3	3	3	31	4	32.7	0	21.7	2	1	5	0	1
325	21	2	4	2	2	4	6	167	51.3	24.1	2	0	0	1	2	2	3	0	1	3	3	0	3	2	0	0	3	18	2	30.6667	0	18.4	1	1	4	0	1
326	21	2	4	3	2	8	10	160	65.1	31.5	1	2	0	1	1	3	3	1	2	0	0	1	2	1	3	3	2	22	3	33.6333	0	25.4	4	1	7	1	3
330	25	2	3	2	2	5	12	165	49.9	24.3	0	1	1	1	1	0	1	0	0	1	2	2	3	3	2	1	1	15	2	25.3333	0	18.3	1	1	7	1	3
331	20	2	3	2	2	6	12	167	60.6	29	2	1	1	1	0	0	0	1	1	2	2	1	2	2	1	1	2	13	2	30	0	21.7	2	1	5	0	1
337	20	2	3	2	2	8	8	154	47.7	25	1	2	0	1	1	1	1	2	1	0	1	3	1	2	3	2	0	15	2	24.3333	0	20.1	2	0	2	0	1
338	20	2	3	2	2	7	10	156	49.9	25.4	0	1	2	0	1	0	0	0	0	0	0	3	3	3	3	3	0	16	2	19.6667	0	20.5	2	0	4	0	1
339	20	2	3	2	2	6	8	163	54.3	28	0	2	3	#NULL!	1	2	1	0	2	2	2	1	3	1	1	1	2	#NULL!	#NULL!	23	0	20.4	2	1	7	1	3
340	21	2	3	3	1	8	10	160	59	26.3	3	3	1	2	2	0	3	0	0	1	1	0	3	3	2	2	3	27	3	23.6667	0	23	3	0	1	0	1
342	20	2	3	3	1	4	8	162	40.5	21.7	2	0	2	1	0	1	2	2	0	2	2	2	1	3	1	1	1	15	2	22.6333	0	15.4	1	0	1	0	1
346	22	2	3	3	2	8	20	163	46.8	25.6	0	3	2	2	2	0	2	2	1	0	1	3	1	2	3	2	0	19	2	17.6667	0	17.6	1	0	1	0	1
348	21	2	3	3	2	3	8	161	49	26.5	1	0	0	1	1	1	2	0	1	1	2	3	3	2	2	1	0	14	2	27.3333	0	18.9	2	1	7	1	3
358	20	2	2	2	2	6.5	8	174	72.5	31.5	0	1	2	2	2	1	2	0	0	0	1	2	3	3	3	2	1	22	3	27	0	23.9	3	1	7	1	3
359	19	2	2	1	2	7.5	8	170	52.2	25.3	0	0	1	0	0	1	2	0	3	1	1	1	3	0	2	2	2	13	2	22.9667	0	18.1	1	0	1	0	1
361	20	2	2	2	2	6	6	161	49.2	24.7	1	1	0	1	1	0	3	1	1	1	2	1	2	2	2	1	2	16	2	28.6667	0	19	2	1	7	1	3
362	19	2	2	2	2	6	6	164	46.4	22.5	2	1	3	1	1	2	2	2	2	1	1	2	1	1	2	2	1	19	2	22	0	17.3	1	1	3	0	1
363	21	2	4	2	2	8	10	160	64.7	32.6	2	0	1	2	3	0	1	0	2	1	1	0	3	1	2	2	3	20	2	22.7667	0	25.3	4	1	7	1	3
364	21	2	4	2	3	#NULL!	5	156	53.9	26.1	2	1	1	3	1	0	1	1	1	1	3	1	2	2	2	0	2	17	2	19.9333	0	22.1	2	1	3	0	1
366	21	2	3	1	#NULL!	6	8	162	40.3	22.8	2	2	3	3	2	1	3	1	2	1	1	2	2	1	2	2	1	24	3	27.0333	0	15.4	1	1	7	1	3
367	20	2	3	1	2	4	12	170	54.1	29.5	2	0	0	0	0	0	2	1	2	2	2	2	2	1	1	1	1	10	1	26.3333	0	18.7	2	1	4	0	1
368	20	2	3	2	2	5	10	163	61.4	28.2	0	0	0	2	1	0	2	1	1	2	2	0	2	2	1	1	3	14	2	20.3333	0	23.1	3	0	2	0	1
370	20	2	3	2	3	14	7.5	156	55.8	28.5	1	0	0	2	0	0	0	1	2	2	2	2	2	1	1	1	1	9	1	28.7	0	22.9	2	0	2	0	1
371	24	2	3	2	1	7	10	156	51.2	27	0	1	1	1	2	1	1	0	1	1	1	1	3	2	2	2	2	18	2	24	0	21	2	0	1	0	1
372	22	2	3	1	#NULL!	10	8	154	58.6	29.7	2	1	1	1	1	2	2	0	1	1	1	1	3	2	2	2	2	21	3	25.0667	0	24.7	3	0	#NULL!	#NULL!	#NULL!
373	24	2	3	2	2	2	4	158	48.1	25.2	0	0	2	0	0	0	1	1	1	1	2	2	2	2	2	1	1	11	1	21	0	19.3	2	0	3	0	1
377	18	2	1	4	3	5	10	164	42.2	22	1	0	0	0	0	0	1	1	2	2	2	1	2	1	1	1	2	9	1	17.3333	0	15.7	1	0	1	0	1
380	18	2	1	4	2	13	14	169	58.7	26.5	1	0	1	1	0	1	0	0	2	0	0	2	3	1	3	3	1	15	2	21.1333	0	20.6	2	0	1	0	1
381	18	2	1	4	1	6	8	157	64.1	33.5	0	0	1	1	0	1	3	0	3	3	1	1	3	0	0	2	2	13	2	18.6667	0	26	4	0	2	0	1
384	19	2	1	4	1	5	6	166	55.6	26.7	3	3	3	1	2	2	2	2	3	3	3	1	1	0	0	0	2	19	2	24.8667	0	20.2	2	1	1	0	1
385	18	2	1	4	3	5	8	164	60.6	29	2	0	2	0	1	1	1	1	2	1	2	1	2	1	2	1	2	15	2	22.3667	0	22.5	2	1	5	0	1
386	18	2	1	4	1	6	8	160	45.1	22.5	2	1	2	1	1	0	2	2	2	2	2	2	1	1	1	1	1	14	2	18.6	0	17.6	1	1	4	0	1
387	19	2	1	4	3	6	8	162	57.2	28.7	2	2	1	2	2	1	2	0	3	1	1	2	3	0	2	2	1	20	2	21	0	21.8	2	1	2	0	1
388	19	2	1	4	1	3	9	162	62.3	26.3	1	2	2	2	2	0	2	0	1	0	0	3	3	2	3	3	0	22	3	32.1	0	23.7	3	0	3	0	1
392	19	2	1	4	1	4	10	164	51.2	28.1	1	1	1	3	3	2	2	0	1	1	1	2	3	2	2	2	1	23	3	25.3333	0	19	2	0	4	0	1
394	19	2	1	4	3	7	6	168	58	27.5	0	1	1	2	2	1	3	1	2	2	2	3	2	1	1	1	0	15	2	30.6667	0	20.5	2	0	3	0	1
400	19	2	1	4	3	5	15	161	56.3	28	#NULL!	1	0	2	1	2	1	2	2	3	3	2	1	1	0	0	1	#NULL!	#NULL!	14.6333	0	21.7	2	1	4	0	1
401	19	2	1	4	1	5	13	163	61	28.4	3	1	3	3	2	1	3	0	1	2	2	2	3	2	1	1	1	24	3	27.9667	0	23	3	1	4	0	1
404	19	2	1	4	3	5	8	167	55.3	26.3	3	0	1	1	2	0	2	0	1	3	3	0	3	2	0	0	3	17	2	22.3	0	19.8	2	0	2	0	1
408	20	2	1	4	2	7	10	166	82.3	31.5	1	1	1	1	1	2	1	1	2	2	2	1	2	1	1	1	2	15	2	31.2667	0	29.9	4	1	5	0	1
409	19	2	1	4	2	8	9	163	51.7	26.8	2	1	1	0	0	0	0	1	3	0	0	3	2	0	3	3	0	12	1	17.6667	0	19.5	2	0	1	0	1
410	18	2	1	1	1	7	4	160	51.8	27.5	3	1	1	2	1	1	3	1	1	2	3	2	2	2	1	0	1	18	2	20.6667	0	20.2	2	1	5	0	1
411	19	2	1	4	1	3	10	168	53.8	24.8	3	3	2	3	3	1	2	2	2	2	1	3	1	1	1	2	0	22	3	22.0333	0	19.1	2	1	4	0	1
412	19	2	1	4	2	8	8	170.2	68.7	31	2	0	0	2	1	2	1	1	1	2	2	2	2	2	1	1	1	15	2	35.8333	0	23.7	3	1	3	0	1
413	19	2	1	4	1	5	8	164	67.6	29.9	1	0	0	0	0	0	1	2	1	2	3	1	1	2	1	0	2	8	1	23.3333	0	25.1	4	1	7	1	3
416	18	2	1	4	1	4	8	161	51.3	28.5	3	0	2	3	2	1	1	0	2	1	1	1	3	1	2	2	2	22	3	19.3333	0	19.8	2	1	7	1	3
417	18	2	1	4	1	8	12	174	62.2	27.2	3	0	1	1	0	1	2	1	2	2	2	2	2	1	1	1	1	14	2	20	0	20.5	2	1	2	0	1
420	19	2	1	4	1	3	8	168.5	52	27	0	0	3	3	2	0	2	0	0	1	0	3	3	3	2	3	0	21	3	24.4	0	18.3	1	1	7	1	3
422	18	2	1	4	1	3	8	160	49.7	30.8	3	0	2	3	2	3	1	3	3	3	3	2	0	0	0	0	1	15	2	25.6	0	19.4	2	1	7	1	3
427	18	2	1	4	2	8	8	172	58.5	26.9	0	0	1	0	0	0	0	2	2	2	2	0	1	1	1	1	3	8	1	28.6667	0	19.8	2	0	2	0	1
438	18	2	1	4	1	4.5	8	155	47.2	26	2	0	0	1	0	1	3	0	2	2	2	2	3	1	1	1	1	14	2	20.4667	0	19.6	2	0	3	0	1
439	18	2	1	3	1	5	8	165	50.8	28.7	0	0	0	1	2	0	1	3	1	3	3	0	0	2	0	0	3	9	1	18.3667	0	18.7	2	0	4	0	1
440	19	2	1	1	1	9	8	167	56.5	26.8	3	1	2	1	3	0	3	1	1	0	0	1	2	2	3	3	2	25	3	28.6667	0	20.3	2	1	2	0	1
441	18	2	1	4	2	5	8	164	58.1	28.1	3	1	1	3	2	0	3	1	1	2	2	2	2	2	1	1	1	20	2	31.1333	0	21.6	2	1	4	0	1
442	18	2	1	4	3	4	8	161	52.9	28.9	2	1	3	2	1	0	0	2	1	0	1	1	1	2	3	2	2	19	2	26	0	20.4	2	1	7	1	3
443	18	2	1	1	3	3	8	158	54.1	26.2	2	1	1	2	1	2	2	1	1	1	1	1	2	2	2	2	2	21	3	28	0	21.7	2	1	6	1	2
444	19	2	1	4	3	4	8	164	51.6	24.8	2	1	1	2	2	1	2	3	2	2	3	1	0	1	1	0	2	15	2	25	0	19.2	2	1	7	1	3
447	18	2	1	4	2	5	8	164	55.5	27	2	0	1	2	1	0	2	1	2	2	2	0	2	1	1	1	3	16	2	23	0	20.6	2	0	3	0	1
449	18	2	1	4	1	6	8	165	64.8	29	0	1	0	3	2	0	2	1	3	2	3	2	2	0	1	0	1	12	1	26.5667	0	23.8	3	1	2	0	1
450	18	2	1	4	1	15	10	161	62.4	28.1	2	0	1	2	1	0	2	0	2	3	3	0	3	1	0	0	3	15	2	25	0	24.1	3	1	4	0	1
451	19	2	1	4	3	5	8	166	55.5	25.4	2	1	2	2	1	1	2	1	2	2	2	1	2	1	1	1	2	18	2	26.2667	0	20.1	2	0	3	0	1
452	18	2	1	1	1	5	10	160	42.2	23.8	2	0	0	2	2	1	0	1	1	1	1	0	2	2	2	2	3	18	2	21.6667	0	16.5	1	0	1	0	1
453	23	2	1	4	1	5.4	12	153	49.7	28	0	1	0	2	1	0	3	0	1	1	2	2	3	2	2	1	1	16	2	21.1667	0	21.2	2	1	3	0	1
454	18	2	1	4	1	7	13	151	48.4	25.5	2	0	0	1	0	0	1	0	2	2	2	1	3	1	1	1	2	12	1	21.2667	0	21.2	2	0	1	0	1
455	19	2	1	4	1	5.5	15	168	51.5	25.6	3	1	2	2	2	1	3	0	3	1	1	1	3	0	2	2	2	23	3	25.3	0	18.2	1	1	7	1	3
456	18	2	1	4	3	7	8	156	59.1	29	1	2	1	3	2	0	3	0	3	2	1	1	3	0	1	2	2	20	2	23.1333	0	24.3	3	1	3	0	1
457	19	2	1	1	3	3	8	158	52.1	28.9	2	2	1	2	2	1	1	0	3	3	1	2	3	0	0	2	1	17	2	25.6667	0	20.9	2	1	7	1	3
458	19	2	1	4	2	10	9	156	48.5	28.3	1	0	0	2	0	2	1	0	1	1	1	1	3	2	2	2	2	17	2	23.6667	0	19.9	2	0	4	0	1
459	18	2	1	1	1	10	15	151	43.7	23.4	0	1	2	1	1	0	1	3	1	1	1	2	0	2	2	2	1	13	2	21.6667	0	19.2	2	0	1	0	1
460	18	2	1	1	1	7	8	163	53	27.9	0	0	0	1	2	0	1	1	0	0	0	3	2	3	3	3	0	15	2	20.3333	0	19.9	2	0	5	0	1
461	18	2	1	4	1	4	8	158	54.6	29.2	3	2	1	3	2	2	3	0	3	2	3	1	3	0	1	0	2	22	3	25	0	21.9	2	1	4	0	1
463	19	2	1	4	1	3	12	166	71.1	31	3	1	2	2	0	0	3	1	2	2	0	1	2	1	1	3	2	20	2	24.3333	0	25.8	4	0	4	0	1
464	19	2	1	4	1	5	11	157	48.4	25.5	3	0	3	2	1	1	3	3	2	1	2	1	0	1	2	1	2	19	2	27.1333	0	19.6	2	0	2	0	1
465	18	2	1	4	1	10	12	172	58.7	27.1	1	0	0	1	1	0	0	1	2	1	2	1	2	1	2	1	2	11	1	23.8333	0	19.8	2	0	1	0	1
467	19	2	1	4	1	8	15	160	50.5	24.5	3	0	1	0	0	0	3	0	3	2	2	2	3	0	1	1	1	13	2	21.7333	0	19.7	2	0	3	0	1
469	18	2	1	4	1	5	13	163	56.8	27.6	3	3	3	3	3	3	3	0	2	0	1	0	3	1	3	2	3	33	4	22.3333	0	21.4	2	1	4	0	1
470	18	2	1	4	2	4	13	168	56.9	25.3	2	0	2	0	1	2	3	0	2	3	3	0	3	1	0	0	3	17	2	20.3333	0	20.2	2	1	4	0	1
471	18	2	1	4	1	7	12	171	54.7	23.5	3	0	0	2	1	0	3	2	3	3	3	1	1	0	0	0	2	12	1	21.6	0	18.7	2	0	6	1	2
472	18	2	1	4	1	3	12	163	94.2	39.1	1	2	0	3	0	0	3	2	0	1	1	1	1	3	2	2	2	19	2	32.2667	0	35.5	4	2	7	1	3
473	18	2	1	4	1	10	12	162	61.7	28	2	0	2	2	1	0	1	3	2	1	1	1	0	1	2	2	2	15	2	24.0667	0	23.5	3	0	7	1	3
474	18	2	1	4	3	5	12	168	81.1	33	2	1	2	2	3	1	2	1	1	1	2	2	2	2	2	1	1	21	3	29.5	0	28.7	4	0	7	1	3
475	18	2	1	4	2	9	8	160	45	27.5	2	1	3	2	3	2	3	1	1	1	2	1	2	2	2	1	2	25	3	25.6667	0	17.6	1	1	6	1	2
477	18	2	1	1	3	8	4	156	47.2	25.8	3	1	3	3	3	2	3	0	2	2	2	1	3	1	1	1	2	26	3	22	0	19.4	2	1	4	0	1
478	18	2	1	4	3	9	10	175	81.5	33	2	0	#NULL!	1	2	2	1	0	1	1	1	2	3	2	2	2	1	#NULL!	#NULL!	27.6667	0	26.6	4	1	2	0	1
479	20	2	1	4	1	4	10	154	40.8	25.8	3	0	2	3	1	0	3	0	1	1	0	0	3	2	2	3	3	25	3	20.2667	0	17.2	1	1	3	0	1
480	19	2	1	4	1	5	10	154	56.2	29.5	3	1	1	2	2	0	3	0	1	2	1	1	3	2	1	2	2	22	3	21.9667	0	23.7	3	1	4	0	1
481	20	2	1	4	1	6	15	164	58.8	28.2	1	0	0	0	2	0	2	0	0	1	2	2	3	3	2	1	1	15	2	27.3333	0	21.9	2	1	3	0	1
482	18	2	1	4	#NULL!	7	10	164	56.6	26.8	3	2	2	3	1	2	3	0	3	0	1	0	3	0	3	2	3	27	3	22.6667	0	21	2	1	5	0	1
484	18	2	1	4	3	7	10	163	62.9	28.9	3	1	2	2	1	2	3	0	3	3	3	2	3	0	0	0	1	18	2	23.6667	0	23.7	3	1	4	0	1
485	19	2	1	4	1	10	10	155	47.6	26.6	2	3	1	2	3	0	2	0	1	0	0	1	3	2	3	3	2	26	3	19.2	0	19.8	2	0	3	0	1
487	26	2	1	4	1	8	14	159	43.2	28	1	0	0	3	1	0	2	0	2	0	0	1	3	1	3	3	2	19	2	20.8	0	17.1	1	0	3	0	1
488	18	2	1	1	1	6	12	164	63.4	29.8	2	0	1	2	1	0	1	0	1	1	1	2	3	2	2	2	1	17	2	22	0	23.6	3	0	4	0	1
489	18	2	1	4	1	6	7	158	55.4	24.5	0	0	0	0	0	2	2	1	2	2	2	1	2	1	1	1	2	11	1	23.7333	0	22.2	2	0	4	0	1
490	18	2	1	4	1	5.5	7	160	68.7	31.2	1	0	2	3	2	2	2	1	1	1	2	1	2	2	2	1	2	21	3	28.6667	0	26.8	4	1	4	0	1
491	19	2	1	4	1	4.5	8	155	45.1	23.9	2	0	1	1	1	2	2	2	2	2	2	1	1	1	1	1	2	15	2	22	0	18.8	2	1	2	0	1
492	18	2	1	4	1	4.5	8	170	51	24.5	3	0	1	1	1	3	2	2	3	3	3	1	1	0	0	0	2	14	2	25.9333	0	17.6	1	1	4	0	1
493	18	2	1	4	3	8	12	159	49.5	28.7	3	2	1	0	2	0	2	1	1	1	2	1	2	2	2	1	2	19	2	30.3333	0	19.6	2	1	7	1	3
494	18	2	1	1	3	8	8	160	56.4	30.2	3	2	2	1	3	1	3	2	1	0	0	2	1	2	3	3	1	25	3	25.3333	0	22	2	1	2	0	1
495	18	2	1	4	1	8	11	159	55.8	26.7	2	0	1	3	2	1	2	0	2	2	2	0	3	1	1	1	3	20	2	21.0333	0	22.1	2	0	4	0	1
497	20	2	3	3	#NULL!	7	8	158.3	44.4	25.3	2	3	1	2	3	1	2	0	1	0	1	2	3	2	3	2	1	25	3	23.0667	0	17.7	1	1	6	1	2
500	20	2	3	3	2	7	8	161	62.2	28.5	3	1	3	3	2	1	2	0	0	2	2	2	3	3	1	1	1	24	3	24.6	0	24	3	1	4	0	1
502	23	2	3	3	2	4	10	164	55.4	26.5	3	2	2	2	0	0	2	0	3	1	2	2	3	0	2	1	1	18	2	22.3333	0	20.6	2	0	1	0	1
504	21	2	3	2	1	5	10	161	53.5	27	0	0	3	3	2	0	3	1	2	2	3	3	2	1	1	0	0	15	2	31.6667	0	20.6	2	1	6	1	2
62	22	2	2	1	2	6	4	162	47.3	22.7	0	1	1	3	0	0	2	1	1	2	2	2	2	2	1	1	1	14	2	14.9333	1	18	1	1	2	0	1
67	20	2	3	1	3	9	8	161	43	21.8	3	1	1	0	1	0	1	2	1	1	1	2	1	2	2	2	1	15	2	11.8667	1	16.6	1	0	1	0	1
68	21	2	3	2	2	8	8	164	60.1	28.8	1	0	0	0	1	0	1	1	2	2	2	3	2	1	1	1	0	8	1	14.7	1	22.3	2	0	1	0	1
78	21	2	4	2	2	8	8	159	48.6	23	2	3	0	2	2	0	1	0	0	0	2	1	3	3	3	1	2	22	3	11.6667	1	19.2	2	0	1	0	1
169	21	2	3	2	1	6	10	158	46.2	25.5	2	1	1	3	2	0	2	0	1	0	1	1	3	2	3	2	2	23	3	17.2667	1	18.5	2	1	4	0	1
188	19	2	2	3	2	4	16	160	46.7	24.2	2	1	0	2	1	0	1	0	1	1	2	2	3	2	2	1	1	16	2	13.7	1	18.2	1	0	1	0	1
198	21	2	2	2	2	5.5	6	159	50	26.5	2	0	0	0	0	1	3	0	2	2	1	3	3	1	1	2	0	13	2	16.6667	1	19.8	2	0	1	0	1
247	21	2	3	2	2	5	10	153	52	29	1	0	0	3	1	0	2	1	2	2	2	1	2	1	1	1	2	14	2	16	1	22.2	2	0	1	0	1
276	20	2	2	3	3	6	10	163	56.9	26.6	2	0	2	3	1	0	1	0	2	2	1	0	3	1	1	2	3	19	2	14.6667	1	21.4	2	0	5	0	1
297	21	2	3	2	3	8	8	160	51.2	26.1	1	1	0	1	2	1	2	0	2	0	1	1	3	1	3	2	2	19	2	17.3333	1	20	2	1	5	0	1
314	22	2	4	2	2	4	10	158	46.6	24.5	3	2	3	1	1	0	1	0	2	3	3	1	3	1	0	0	2	17	2	15	1	18.7	2	0	1	0	1
376	19	2	1	4	3	7	10	171	52.5	26.5	1	0	1	2	0	1	1	2	3	2	2	1	1	0	1	1	2	11	1	15.8667	1	18	1	0	2	0	1
462	18	2	1	4	1	8	12	156	43.8	27.4	3	1	3	3	3	1	3	1	2	3	3	1	2	1	0	0	2	22	3	11.6667	1	18	1	0	4	0	1
466	19	2	1	4	1	5	9	168	52.7	23.6	2	0	1	3	3	1	3	1	1	1	3	3	2	2	2	0	0	19	2	17.3333	1	18.7	2	0	1	0	1
468	18	2	1	4	1	7	9	159	46	26.4	0	2	1	2	3	0	2	1	3	1	1	1	2	0	2	2	2	18	2	20.1667	1	18.2	1	0	2	0	1
476	18	2	1	4	1	7	8	163	55	28.5	1	0	1	0	1	2	3	1	2	2	2	1	2	1	1	1	2	15	2	15	1	20.7	2	1	2	0	1
496	19	2	1	4	3	2.5	12	165	68.8	31.5	3	3	3	2	3	1	3	0	0	0	0	2	3	3	3	3	1	31	4	14.6667	1	25.3	4	0	3	0	1

## Sheet: Coding Book
Coding booking
Variable Values
Value		Label
gender	1	male
	2	female
	3	other
residency	1	Live with family
	2	Renting a house alone
	3	Share a house with classmates
	4	Live in school dormitory
	5	other
commuting	1	Walking or riding bicycle
	2	Driving car or motorcycle
	3	Public transportation
diet1	0	seldom
	1	occasionally
	2	often
	3	always
diet2	0	seldom
	1	occasionally
	2	often
	3	always
diet3	0	seldom
	1	occasionally
	2	often
	3	always
diet4	0	seldom
	1	occasionally
	2	often
	3	always
diet5	0	seldom
	1	occasionally
	2	often
	3	always
diet6	0	seldom
	1	occasionally
	2	often
	3	always
diet7	0	seldom
	1	occasionally
	2	often
	3	always
diet8	0	seldom
	1	occasionally
	2	often
	3	always
diet9	0	seldom
	1	occasionally
	2	often
	3	always
diet10	0	seldom
	1	occasionally
	2	often
	3	always
diet11	0	seldom
	1	occasionally
	2	often
	3	always
diet12	0	seldom
	1	occasionally
	2	often
	3	always
dietaryscore	1	0-12
	2	13-20
	3	21-30
	4	31-36
lowgripstrength_cat1828	0	Female>=18,male>=28
	1	female<18,male<28
BMI_25cut	1	<18.5
	2	18.5-22.9
	3	23.0-24.9
	4	>=25
exercise	0	no
	1	yes
MVPA	1	less than 30 min‎
	2	30-59min
	3	60-89min
	4	90-119min
	5	120-149min
	6	150-179min
	7	180min above
MVPA150	0	<150
	1	>=150
MVPA150180	1	<150
	2	150-180
	3	>=180
